# Supplementary material for: Molecular Classification Based on Prognostic and Cell Cycle-Associated Genes in Patients With Colon Cancer
Source: Front Oncol. 2021 Apr 7;11:636591. doi: 10.3389/fonc.2021.636591 (PMC8059408; doi:10.3389/fonc.2021.636591)
Supplement: Supplementary Table 1 — Cell cycle-related genes. [file Data_Sheet_1.CSV]

cellcyclemarker
MIR892B
MIR873
SYCE1L
KLLN
PDCD6IP
BCL2L11
DUX4
DDX11L8
MIR711
CHAF1A
PARP3
TOM1L1
RNF212B
SMC4
CEP295NL
USH1C
ACTR3
ACTR2
GOLGA8R
CTDSP2
RAD50
KIF20A
FEM1B
CDH13
ACTR1B
ACTR1A
OPTN
YAF2
AKAP9
CDK2
RBM7
CDK3
CDK4
MEI4
PSME3
CDK5
NME6
CDK6
PSMD14
CTDSPL
CDK7
CDK8
RIDA
CDK9
SPRY1
SPRY2
CDKN1A
CDK2AP2
ZMPSTE24
CDKN1B
AKAP8
CCNYL3
STAG1
CDKN1C
CDKN2A
MAEA
PAK4
CDKN2B
KATNB1
CCNO
CDKN2C
CDKN2D
IKZF1
RRAGB
CDKN3
NPM2
HMG20B
CITED2
TUBA1B
TUBB3
TUBB4A
TUBB4B
BTN2A2
SYCP2
ANAPC10
RACK1
ADARB1
NDC80
PRMT5
TUBGCP3
RBM14
GPNMB
MAD2L2
TACC3
PIBF1
TADA3
CARM1
CEBPA
MYBBP1A
CIB1
IPO7
ZNRD2
UBD
DCTN2
LAMTOR5
TACC2
CENPA
SMC2
AC008870.1
CENPC
USP16
P3H4
HEXIM1
SPAG5
STAMBP
CENPE
TXNIP
CENPF
GAS2L1
RGS14
KHDRBS1
CTCF
CGRRF1
CGREF1
RRAGA
CETN1
CETN2
CETN3
USP39
POLD3
CFL1
NUDC
PLK4
STAG3
STAG2
PTTG2
GIPC1
NES
PLK2
ZMYND11
ARPP19
NEK6
ZNF268
SEPTIN9
SDCCAG8
ENTR1
TUBGCP2
LILRB1
USP19
JTB
BLCAP
TXNL4A
SUGT1
GADD45G
EHMT2
DBF4
SPIN1
BTG3
MAPRE2
CCNI
COPS5
KIF2C
TLK2
RAB35
TDRKH
RCC1
PIM2
TENT4A
CNTRL
UBE2C
CHD3
TOPBP1
TRIOBP
KATNA1
PRDM7
PRDM5
CHEK1
CIT
FGFR1OP
FOXN3
KIF3A
ZWINT
CDC37
DMC1
PLAAT3
NUDT6
WDHD1
FAM107A
LZTS1
WDR6
RASSF1
CEP250
CHEK2
PMF1
SNX18
DCTN3
TUBA3E
TREX1
CDCA5
ECD
PHB2
TUSC2
CBX3
OIP5
EFHC1
TUBGCP5
ESCO1
CCDC124
HAUS1
UHRF2
ADCYAP1
RMI2
KLHDC3
CKS1B
SLC26A8
CKS2
CNTROB
ARAP1
SSX2IP
MRGPRX2
PARD3B
C10orf90
CLIC1
ANAPC16
CLTA
CLTC
NEDD1
TDRD9
PSMB11
WHAMM
DCUN1D3
SEPTIN12
HEXIM2
CNTD1
PLK3
MISP
PLK5
CCSAP
ARL8A
UHMK1
IQGAP3
CHMP4B
MITD1
DIS3L2
M1AP
TRIM71
TPRA1
NUDT16
H1-8
MAP3K8
ZFP42
LIN54
JMY
LSM11
POC5
HUS1B
MPLKIP
ASZ1
UBXN2B
NACC2
TAF1L
ATF2
CREBL2
NEK7
CTCFL
CRY1
MAPK14
CACUL1
PSMA8
PIWIL4
E2F7
RAD9B
CSNK1A1
CSNK1D
CSNK1E
TERB2
CSNK2A1
CSNK2A2
TOM1L2
KIF18B
EME1
KCTD11
SPC24
CCDC155
PHF13
CTBP1
CCN2
PYHIN1
CTNNB1
SIK1
HORMAD2
MEI1
TTL
SEPTIN10
CCNYL1
PPP1R1C
SGO2
SGO1
ROPN1B
NEK10
SPICE1
DAB2IP
SLC38A9
CEP120
CYLD
CYP1A1
CDCA2
ESCO2
MCMDC2
SHOC1
USP51
CYP27B1
DEUP1
DACH1
DAPK3
DAZL
EXD1
BRINP1
SASS6
SDE2
DCTN1
HFM1
DDB1
WBP2NL
GADD45A
DDIT3
DDX3X
DDX11
ZBTB49
CDC14C
THAP5
FAM9A
FAM9B
FAM9C
DHCR24
DHFR
SEPTIN1
DLG1
DMRT1
DNA2
DYNC1H1
DYNC1I2
DNM2
DNMT3A
DRD2
DRD3
ARID3A
DUSP1
DUSP3
E2F1
E2F2
E2F3
E2F4
E2F5
E2F6
E4F1
ECT2
EDN1
EDN3
PHC1
AGO4
EGF
EGFR
AHR
EME2
EIF4E
EIF4EBP1
EIF4G1
EIF4G2
AIF1
EML1
KLHDC8B
EMD
CENPV
FLCN
PLD6
CENPX
ENSA
TUBB
EP300
EPB41
EPB41L2
SENP5
EPS8
ERCC1
ERCC2
EREG
AKT1
ERCC3
ERCC4
ERCC6
ERF
ERH
AKT2
ERN1
ESRRB
MECOM
EVI2B
EZH2
FANCA
FANCD2
FAP
STOX1
CCNY
DDIAS
SKA1
HEPACAM
REEP3
SKA3
C6orf89
FEN1
FER
FES
FGF8
FGF10
MAPK15
FGFR1
FGFR2
FHL1
ATF5
PHLDA1
VASH1
CEP164
FOXG1
MAPRE1
MAPRE3
SIRT2
TRIM32
FOXC1
TPX2
PAXIP1
NINL
CEP131
CEP152
FOXE3
CNOT1
MYO16
USP33
PDS5B
FOXM1
WAPL
TRIM35
CDK19
CUL9
CLASP2
POGZ
PHF8
SMC5
ANKLE2
SEPTIN6
FLNA
TTLL12
ABRAXAS2
LPIN1
SEPTIN8
CEP68
FBXL7
PSME4
RRS1
FLT3LG
PLCB1
PDS5A
BOP1
MGA
KLHL18
FBXW11
UBR2
NCAPD3
USP22
TTC28
CLASP1
SUN1
HAUS5
OBSL1
PPP1R13B
RRP8
MAU2
SPECC1L
NCAPH
CTDNEP1
SIRT1
ITGB3BP
RYBP
TARDBP
CBX5
BRD4
PES1
ZFYVE26
SUZ12
SCRIB
CDK20
GTPBP4
CCNDBP1
ORC6
ORC3
CD2AP
SPO11
NUP62
RABGAP1
PPP1R15A
POLA2
GSPT2
EID1
KIF4A
ZNF318
SPDYA
CNOT6L
CDC26
ALOX15B
MTOR
ABL1
STXBP4
HEPACAM2
MEIOB
ANKK1
EPGN
CNEP1R1
ANKRD31
SYCE2
SNX33
SUN2
RAD54B
FBXO7
GAK
NIPBL
ANAPC13
CATSPERZ
POC1A
INTS7
CNOT10
ANAPC15
AHCTF1
RTTN
ASPM
NSL1
SIN3A
ZNF385A
SYF2
KANK2
SH2B1
CHMP2B
HINFP
RNF167
C2CD3
L3MBTL1
FAM32A
TUBB8B
SENP6
ANKRD17
GIGYF2
APPL1
POLDIP2
CCDC69
TIPRL
OR1A2
GAS1
GAS2
SPAG8
GAS6
FBXL21P
FBXL3
PHGDH
GATA3
PTTG3P
GATA6
FBXO6
FBXO5
FBXO4
NUPR1
KAT2A
OPN1MW
LATS2
AATF
CKAP2
GEM
GFI1
HBP1
GJA1
CHORDC1
AKAP8L
CNPPD1
MLH3
SND1
MTBP
SMC1B
KCNH5
TUBG2
VPS4A
TUBGCP4
CHMP2A
PDCD4
APEX2
UBE2S
PRPF19
GLI1
SGSM3
BIN1
HTRA2
EML4
CECR2
GML
GNAI1
GNAI2
GNAI3
GOLGA2
SFN
PPP2R3B
GPR3
MAJIN
SLC39A5
CHAMP1
REC114
FBXL22
TERB1
MEIOC
BOD1L2
WDR62
GPER1
RNF212
KIF4B
NSMCE2
FBXO43
NLRP2B
LIN9
GRK5
ANK3
LAMTOR2
GIT1
RGCC
MCTS1
NTMT1
HIPK2
SETD2
NR3C1
CHMP4A
BABAM1
BRD7
RACGAP1
UHRF1
GSPT1
MSH6
GTF2H1
TMOD3
NCAPH2
ANAPC2
CNOT7
PSMC3IP
GPSM2
SAC3D1
GPR132
RPA4
ANAPC4
DNMT3L
SERTAD1
DONSON
SLC2A8
NOP53
ANXA1
H2AX
HCFC1
HTT
HELLS
HGF
PIK3R4
HHEX
ANXA11
HLA-G
HMMR
NR4A1
FOXA1
APAF1
C14orf39
HNRNPU
APBB1
APBB2
APC
HPGD
HRAS
PRMT2
PRMT1
APEX1
HES1
BIRC2
HSF1
HSPA1A
HSPA1B
HSPA2
BIRC5
HSP90AA1
HSP90AB1
HUS1
HYAL1
WHAMMP3
NANOS2
BRINP3
ID1
ID2
CCDC36
ID3
TMPRSS11A
ID4
DCDC1
NANOS3
CDKL4
MCIDAS
IFNG
SEPTIN14
STRA8
IFNW1
TUBB8
TUBB2B
IGF1
IGF2
SKA2
GEN1
NUP43
APP
IK
IL1A
IL1B
CXCL8
IL10
IL12A
IL12B
ILK
INCENP
ING1
ING2
INHA
INHBA
INS
INSM1
INSR
IRF1
IRF6
ITGB1
JUN
JUNB
JUND
KCNA5
ARF1
TOPAZ1
USP17L2
CENPS
KIF2A
ARF6
KIF11
KIFC1
KIF25
KIF22
KPNB1
IPO5
RHOA
CENPW
KRT18
C10orf99
SPDYC
KMT5A
RHOB
NANOGP8
INCA1
TRNP1
RHOC
NUPR2
LAMTOR4
NUGGC
STMN1
LEP
LFNG
LIF
LIG1
LIG3
LIG4
LLGL2
LLGL1
LMNA
TEX19
ARL2
ARL3
LRP6
LRP5
ARNTL
MIR103A1
MIR103A2
MIR10A
MIR133A1
MIR133A2
MIR134
MIR137
MIR138-1
MIR138-2
MIR15A
MIR15B
MIR16-1
MIR16-2
MIR193A
MIR195
MIR199A1
MIR199A2
MIR199B
MIR19B1
MIR19B2
MIR200B
MIR208A
MIR21
MIR214
MIR221
MIR222
MIR26A1
MIR26A2
MIR26B
MIR29A
MIR29B1
MIR29B2
MIR29C
MIR30A
MIR30C2
MIR34A
MAD2L1
SMAD3
MAP4
CCNYL2
MAX
PIM3
MCM2
MCM3
MCM4
MCM5
MCM6
MCM7
MDM2
MDM4
MECP2
MEIS2
MEN1
MIF
MKI67
ASCL1
MLF1
MLH1
FOXO4
MNAT1
MNT
MOS
MRE11
ASNS
DDX12P
MZT1
EIF2AK4
SMIM22
PIWIL3
STAG3L3
STAG3L2
MIR133B
MIR372
MSH2
MSH3
MSH4
MSH5
MSX1
MSX2
MUC1
TRIM37
MX2
MYB
MYBL1
MYBL2
MYC
GADD45B
MYH9
MYH10
ZFHX3
MYOG
PPP1R12A
PPP1R12B
NASP
NUBP1
NBN
ATM
DRG1
SEPTIN2
NEDD9
SPIN2B
NEK1
NEK2
NEK3
NEUROD1
NEUROG1
NF2
NFE2L1
NKX3-1
CNOT2
CNOT3
CNOT4
NOTCH1
NOTCH2
NPAT
NPM1
NPPC
NPR2
NUMA1
NUP88
ATP2B4
MIR424
WEE2
ODF2
WRAP73
ORC1
ORC2
ORC4
ORC5
OVOL1
PAFAH1B1
SYCP3
CUZD1
PAX6
TAS2R13
PARD6A
PBX1
GMNN
RPS27L
PCM1
MLXIPL
SH3GLB1
PCNA
TRAPPC12
SBDS
DYNC1LI1
ING4
MRNIP
PCNT
TUBD1
TUBE1
CHMP1A
HERC5
NIN
NUSAP1
DUSP13
CDKL3
CDK16
TFDP3
CDK17
RXFP3
CDK18
WAC
DACT1
FZR1
TAOK3
CRLF3
PDE3A
PPME1
PRKAG2
SNX9
ANAPC5
ANAPC7
YTHDF2
LCMT1
SPOUT1
TRIAP1
RTF2
CHMP5
GTSE1
DTL
ANAPC11
ZC3HC1
SIRT7
PDGFB
CINP
PDGFRB
CHMP3
CDK5RAP1
HECA
CAB39
UIMC1
RTEL1
TMEM8B
CDK12
MAP3K20
TUBA8
CDK14
PGGT1B
ABCB1
PIK3C3
PIM1
PIN1
PKD1
PKD2
PKHD1
PLAGL1
PLK1
PLRG1
PRKAG3
PML
PELO
MIS18A
POLE3
SEPTIN5
SEPTIN4
POLA1
POLD1
POLD2
POLE
POLE2
WNT4
STAG3L1
ANLN
MOV10L1
FBXW5
ETAA1
SPIN2A
NLE1
PIMREG
ATR
DDX4
POU4F1
ATRX
INO80
CCNJ
PAF1
MAP10
MED1
PPAT
BTG4
ALKBH4
TET2
HAUS6
NDE1
ERCC6L
FBXL12
CNTLN
NSUN2
NCAPG2
TTC19
SPDL1
CHTF8
HAUS4
PPM1A
TXNL4B
PPM1G
TIPIN
BANP
PINX1
PPP1CA
AURKAIP1
PPP1CB
LAMTOR1
PPP1CC
PHIP
USP47
ZWILCH
PIWIL2
CEP192
FIGN
PPP1R10
HAUS2
CDCA8
THAP1
PPP2CA
MSTO1
RFWD3
CEP55
CENPQ
PPP2R1A
RIF1
PBRM1
APPL2
PPP2R2A
ARL8B
PPP2R2B
RCBTB1
FANCI
PPP2R2C
PTPA
STEAP3
YY1AP1
PPP2R5B
NUDT15
FBXW7
PPP3CA
MIS18BP1
MNS1
FBXL8
HJURP
PPP5C
PIDD1
PPP6C
MCM10
STRADB
CAMK2N1
PRCC
SMPD3
TRIM36
RBM38
HAUS7
PRIM1
CNOT11
PRIM2
PRR5
PRKAA1
PRKAA2
PRKAB1
PRKAB2
PRKACA
PRPF40A
URGCP
PRKACB
PKIA
NDC1
PRKAG1
SLF2
CEP72
INTS13
PRKAR1A
CHFR
CCAR1
SEPTIN11
CDK5RAP2
PRKAR2B
PRR11
PRKCA
RIOK2
TXLNG
PRKCB
PCID2
PRKCD
PRKCE
CENPJ
PPP2R2D
KIZ
PKN2
ACTR10
HDAC8
PBK
KMT2E
BIN3
PRKDC
RCC2
MAPK1
MAPK3
LIN37
KLHL9
MAPK4
SEPTIN3
NSFL1C
MAPK6
MAPK7
MAPK13
MAP2K1
MAP2K6
TEX15
TEX14
TEX12
TEX11
TDRD1
PRNP
SUSD2
MEPCE
PARD3
PROX1
METTL3
LGMN
RPRM
KLK10
CYP26B1
ASAH2
BCCIP
POLE4
FMN2
PSMA1
PSMA2
PSMA3
PSMA4
PSMA5
PSMA6
PSMA7
PSMB1
MDM1
TCIM
PSMB2
SPIRE1
PSMB3
SMARCAD1
PSMB4
PSMB5
PSMB6
PSMB7
PSMB8
PRDM9
PSMB9
PRDM11
PSMG2
PSMB10
KIF15
PSMC1
PSMC2
CCNL1
PSMC3
PDXP
PSMC4
PSMC5
PSMC6
PCBP4
PSMD1
PSMD2
KNL1
PSMD3
PCNP
BACH1
PSMD4
PSMD5
PSMD7
CHMP1B
PSMD8
PSMD9
PSMD10
GJC2
PSMD11
PSMD12
PSMD13
PSME1
PSME2
PTCH1
PTEN
KAT14
TTYH1
AICDA
DHFRP1
MIR362
SPC25
PTGS2
MIR451A
MIR495
MIR515-1
MIR515-2
MIR520A
BIRC6
MIR519D
MIR520H
MIR503
CNOT6
MTA3
STARD9
HECW2
RPTOR
PTK6
HACE1
KLHL42
TAOK1
MICAL3
CEP126
USP28
USP29
USP37
FANCM
KIAA1614
PTPN3
PTPN6
MARK4
BRINP2
BAK1
POLD4
CCAR2
PTPN11
CCNB1IP1
PTPRC
PTPRK
BARD1
BAX
RAD1
CTDSP1
RHOU
RPRD1B
BBS4
WIZ
RRAGD
BCAT1
RAD9A
RAD17
RAD21
RAD23A
RAD51
RAD51C
RAD51B
MOK
RAD51D
RALA
RALB
RAN
RANBP1
RARA
RASA1
RB1
RBBP4
RBBP7
RBBP8
RBL1
RBL2
SENP2
CCND1
OPN1LW
BCL2
RDX
UPF1
BCL2L1
RFC1
RFC2
RFC3
RFC4
RFC5
RFPL1
RGS2
ACTB
RHEB
RING1
AVPI1
BCL6
RNF2
RNF4
RINT1
MIIP
ROCK1
RPA1
RPA2
RPA3
BCR
RPL24
RPL26
RPS3
RPS6
RPS6KA1
RPS6KA2
RPS6KA3
RPS6KB1
RPS15A
RRM1
RRM2
RTKN
CLIP1
MAPK12
CCL2
BID
SDCBP
CHTF18
DMRTC2
CLSPN
KIF13A
FIGNL1
TSPYL2
SMOC2
BLM
CENPK
RRAGC
NCAPG
DPEP3
SETMAR
SFPQ
SFRP1
MLST8
RAD21L1
TENT4B
CXCR5
SRSF5
BTBD18
AZI2
GOLGA8N
SYCE3
CCNI2
ANAPC1
GMNC
SIAH1
SIAH2
CEP85
BMI1
YTHDC2
DCLRE1B
NABP1
STIL
SIPA1
STAG3L4
SIX3
MRPL41
SKIL
BMP2
SKP1
SKP2
CDK15
INTS3
BMP4
SLC6A4
BMP7
SLC16A1
STK33
PHACTR4
SMARCB1
DDRGK1
BOLL
SMARCD3
SON
SOX2
SOX4
SOX9
SOX11
SOX15
SPAST
SPTBN1
SRC
BRCA1
SRPK2
TRIM21
BRCA2
SSTR5
BRDT
ZFP36L1
STAT3
STAT5B
ZFP36L2
NEK4
AURKA
CDKL5
STK10
STK11
AURKC
SUV39H1
SVIL
SYCP1
BTC
TACC1
ADAM17
TAF1
TAF2
TAF6
TAF10
TAL1
TBCD
TBCE
TBX3
MIR590
MIR638
TCF7L2
BTG1
BUB1
DYNLT3
DYNLT1
BUB1B
TERF1
TERF2
TERT
TFAP4
NR2F2
TFDP1
TFDP2
TGFA
TGFB1
TGFB2
TGFBR1
TGM1
THBS1
TIMP2
NR2E1
TNF
TNFAIP3
TOP2A
TOP2B
TOP3A
TP53
TP53BP1
TP53BP2
TP73
TPD52L1
TPR
TSC1
TSC2
TSG101
TTK
TTN
TUBA4A
TUBB2A
GOLGA8O
TUBG1
OPN1MW2
MEIKIN
CDK11A
HIRA
TYMS
UBB
UBE2B
UBE2D1
UBE2E1
UBE2E2
UBE2I
UBE2L3
OSGIN2
UVRAG
VCP
EZR
VRK1
WEE1
WNT5A
WNT10B
WNT9A
XPC
XPO1
XRCC2
XRCC3
YWHAE
YWHAG
ZNF16
PCGF2
ZBTB17
RNF112
ZNF207
PTP4A1
EVI5
BTG2
ALMS1
TUBA1A
AUNIP
MIS12
NUP37
ZNF655
NABP2
DSCC1
PHF23
BAG6
FBXL15
BRCC3
FSD1
DDX39B
HMGN5
NOX5
HAUS3
PAGR1
OR2A4
CDC73
CEP97
CCNJL
RNASEH2B
CHMP6
MCPH1
C11orf80
SUV39H2
E2F8
FZD3
FBXO31
EHMT1
KDM8
CSPP1
NEK11
TUBAL3
BORA
MAP9
MCMBP
ATAD5
CNTD2
CEP76
JADE1
WDR76
DSN1
ANKRD53
RMI1
PHC3
FBXL18
TUBA4B
CALM1
VCPIP1
NR4A3
ZNF703
CENPT
CTC1
DBF4B
MYO19
CEP290
MUS81
NUP214
NAA50
CEP63
CDK5RAP3
EPC1
CEP70
REEP4
CALM2
FOSL1
CUL5
ESX1
CALM3
TAS1R2
AAAS
YEATS4
HMGA2
CDK2AP1
TUBB1
CALR
CAMK2A
GDPD5
NDEL1
FAM83D
CAB39L
CDT1
SHCBP1L
CCNL2
TMEM14B
MED25
CABLES2
SEH1L
KIF18A
CHAF1B
CLTCL1
USP9X
SMC1A
CAPN3
NAA10
AXIN2
BAP1
CDC7
CDC45
FZD9
GFI1B
CDCA3
CASP2
NUF2
CASP3
RHNO1
MARVELD1
L3MBTL2
MAD1L1
USP26
SETDB2
HMCN1
HASPIN
RASSF4
CCDC8
BRIP1
MND1
HORMAD1
RAB6C
UXT
USP44
PCGF6
ATRIP
CEP78
ABRAXAS1
SLF1
SLC25A33
PDCD2L
RAD54L
ECRG4
DYRK3
RAB11FIP4
DOT1L
LZTS2
BRSK1
SLX4
CUL4B
SPIRE2
CUL4A
MCM8
CUL3
CUL2
CUL1
PARD6G
PARD6B
TUBB6
KLF11
TTBK1
AFAP1L2
KIF2B
FKBP6
INSM2
PPP1R9B
SPATA22
BEX2
PSRC1
TUBA1C
RAE1
OFD1
ZNF503
KLHL22
TBRG1
PPM1D
MASTL
ZFYVE19
MAEL
AJUBA
LSM10
PKP4
AC005747.1
CAMK1
TUBGCP6
CCNB3
LRRCC1
TNKS1BP1
CEP295
PIAS1
CDC14B
CDC14A
CDK10
THOC5
MADD
CAV2
RUVBL1
CDK13
SSNA1
RUNX3
LAMTOR3
DYNLL1
TNKS
BECN1
PEA15
CDC23
PNPT1
EED
GBF1
RIPK1
CRADD
RAB11A
CCNK
CDKL1
BANF1
IQGAP1
HDAC3
KAT2B
CDK5R1
PER2
CDC123
SPHK1
CDC16
ZPR1
NAE1
CCNA2
CCNA1
CCNB1
TIMELESS
CCNC
PHOX2B
CCND2
CDK5R2
BTRC
CCND3
WASL
RSPH1
LMLN
CCNE1
CCNF
SAPCD2
CDKL2
ACVR1
CCNG1
CCNG2
TMEM250
CCNH
BRSK2
RNF8
KLHL13
TP53I13
TM4SF5
TICRR
UBA3
CCNT1
KNSTRN
GADD45GIP1
CCNT2
PRC1
DIRAS3
ANGEL2
PKMYT1
UNC119
USP2
ACVR1B
USP8
LATS1
TMEM67
CNOT9
SMC3
BOD1
CCNB2
CCNE2
CTDP1
EXO1
ZNF830
SLFN11
TDRD12
LIN52
NEK9
CABLES1
CHMP7
ARHGEF2
ZW10
BUB3
CCNQ
AURKB
NOLC1
PTTG1
STRADA
CCPG1
TBRG4
CHMP4C
PIWIL1
KLF4
TRIP13
MS4A3
HAUS8
CNOT8
SYCE1
TAOK2
RPL23
MYOCD
SLC9A3R1
KIF3B
ACTR8
CD28
RECQL5
TP53INP1
ROCK2
PSMF1
KIF23
ADAMTS1
VPS4B
MACROH2A1
CEP41
CLOCK
BABAM2
KIF20B
MAD2L1BP
WTAP
NCOR1
ARHGEF10
MDC1
CEP135
MARF1
CROCC
PUM1
ESPL1
CEP57
UTP14C
RAB11FIP3
KNTC1
CCP110
PCLAF
RASSF2
DLGAP5
CKAP5
IST1
SFI1
CUL7
RB1CC1
CDK1
MELK
GINS1
CDK11B
KIAA0753
PSMD6
MAGI2
TLK1
CDC5L
SEPTIN7
WASHC5
CDC6
KLHL21
CDC20
NCAPD2
KIF14
CDC25A
DCLRE1A
CDC25B
CDC25C
CDC27
USP3
CDC34
RBX1
CDC42
THOC1
REC8
DMTF1
CASP8AP2
CREBBP
TGFB3
YWHAB
YWHAZ
YWHAH
SMAD4
SMAD2
YWHAQ
GSK3B
HDAC1
HDAC2
