# Supplementary material for: Molecular Classification Based on Prognostic and Cell Cycle-Associated Genes in Patients With Colon Cancer
Source: Front Oncol. 2021 Apr 7;11:636591. doi: 10.3389/fonc.2021.636591 (PMC8059408; doi:10.3389/fonc.2021.636591)
Supplement: Supplementary Table 2 — Micro RNAs (mRNAs) screened out according to univariate Cox regression analysis, the mRNAs with outlier HR were excluded and the filter was set as HR <0.8 or HR >1.2 and p < 0.05. [file Data_Sheet_2.CSV]

id	HR	HR.95L	HR.95H	pvalue
A2ML1	1.359928789	1.015951022	1.820369555	0.038797456
ABCA7	1.389052825	1.042111411	1.851498536	0.025007137
ABCB10	0.647468709	0.421492571	0.994598144	0.047178441
ABCC5	1.530965551	1.02101306	2.295617568	0.039343546
ABCD3	0.563979657	0.383607374	0.829163033	0.003583379
ABCD4	1.770835767	1.021062169	3.071173734	0.04193557
ABHD1	3.450624582	1.093228179	10.89142252	0.034690329
ABHD18	0.432586988	0.259709167	0.720542537	0.001286445
ABHD4	1.670341845	1.182753896	2.35893696	0.00357976
ABHD5	0.512545764	0.308571651	0.851352218	0.009835738
ABHD6	0.617744258	0.421149144	0.906111229	0.013724685
ABHD8	1.426341997	1.014577888	2.005219625	0.041029065
ABRAXAS1	0.490078815	0.27726069	0.86625062	0.014127234
ABTB1	1.430170205	1.057210701	1.934701204	0.020295732
ACADSB	0.673726983	0.480416185	0.944822556	0.022083977
ACMSD	2.045939651	1.013251227	4.131126556	0.04585976
ACOX1	0.561782865	0.370916493	0.850865339	0.00648
ACOXL	2.514231925	1.016721324	6.217399024	0.045948861
ACTR1B	1.612942056	1.013370709	2.567256042	0.043802639
ACTR8	0.463429323	0.240409634	0.89333665	0.021630258
ADAM8	1.311077309	1.073885187	1.600658741	0.007813038
ADAM9	0.724215942	0.568730139	0.922210192	0.008878464
ADAMTS13	1.557517835	1.096708441	2.211947786	0.0132953
ADAMTS6	1.929887039	1.051137538	3.543269883	0.033934887
ADCY4	1.589300105	1.047292566	2.411813954	0.02947268
ADD2	2.823982934	1.224127283	6.514747055	0.014927879
ADGB	0.02667595	0.001392494	0.511029929	0.01614649
ADH5	0.644923259	0.420822504	0.988364467	0.044041545
ADIPOQ	1.245694419	1.007537482	1.540145765	0.042424957
ADM5	1.394010765	1.003145613	1.937172417	0.047853001
AGAP3	1.833165538	1.212568302	2.771386885	0.004053388
AGAP6	1.63617082	1.133991709	2.360735913	0.008483264
AGAP9	1.737151502	1.18969374	2.536531243	0.004246005
AGGF1	0.575963555	0.347763746	0.953906266	0.032090041
AGMAT	0.749771635	0.59456673	0.945491021	0.014948684
AGPAT5	0.698410073	0.514417821	0.948210988	0.021401126
AGRN	1.34710506	1.037950942	1.748340861	0.025091484
AIF1L	1.27889748	1.00049126	1.634775666	0.04954344
AJAP1	0.009263245	0.000201908	0.424984564	0.01647051
AJM1	1.359480554	1.034336497	1.786833765	0.027662736
AK7	0.605245748	0.386249278	0.948409321	0.028444169
AKAP5	0.586639067	0.376482954	0.914106178	0.018432045
AKAP8L	1.774917437	1.137408543	2.769745249	0.011502799
ALAD	1.796953815	1.095783783	2.946788467	0.020210483
ALDH1A3	1.314007183	1.0028145	1.721768958	0.047664702
ALDH2	0.687038247	0.507958149	0.929252841	0.014843527
ALDOC	1.262480628	1.015155765	1.570061848	0.036155043
ALG14	0.502058032	0.31308826	0.80508374	0.004238864
ALG6	0.642813829	0.440027313	0.939054479	0.022304874
ALG9	0.464055307	0.236061501	0.912250945	0.02599569
ALOX12	2.181678317	1.366702032	3.482632035	0.001078747
ALX1	1.725756441	1.035115662	2.877200495	0.036411563
AMD1	0.693043337	0.481199749	0.99814904	0.048847816
AMER3	1.957841811	1.00267284	3.822926484	0.049093113
ANAPC10	0.611288952	0.385166626	0.970162412	0.036752593
ANAPC2	1.476066206	1.007440615	2.162679777	0.045716425
ANGPTL4	1.2908561	1.071030354	1.555800417	0.00735334
ANKLE1	1.781277118	1.134671827	2.796357585	0.012105792
ANKRD1	2.338200138	1.25178938	4.367491824	0.00771184
ANKRD13D	1.739578394	1.150638039	2.629960845	0.008656361
ANKRD22	0.799515983	0.648074716	0.986345851	0.036772759
ANKRD23	3.044602985	1.085685765	8.538020516	0.034325485
ANKRD24	2.095009539	1.401146555	3.132481003	0.000314149
ANKS4B	0.747494442	0.584161105	0.95649631	0.020692574
ANKZF1	1.704873511	1.111012622	2.616166218	0.014614456
ANO1	1.201335674	1.018206505	1.417401474	0.029721731
ANXA11	1.83822891	1.049556725	3.219535873	0.03324456
AOC2	1.96863734	1.100898456	3.520336465	0.02236444
AP2B1	0.689938798	0.476505045	0.998972728	0.049367195
AP2M1	2.304305385	1.334854792	3.977828404	0.002728065
AP3B1	0.534511588	0.350733703	0.814585638	0.003568823
APC2	2.25212668	1.220301083	4.156412425	0.009410319
APOH	0.650916071	0.432920042	0.978683568	0.039063679
ARFGAP2	2.053611984	1.148533946	3.67191775	0.015222303
ARFIP1	0.680517764	0.482914397	0.9589783	0.0278564
ARHGAP26	0.575161871	0.378581529	0.873817533	0.009539521
ARHGAP36	3.069814256	1.603885097	5.875582723	0.000708486
ARHGAP4	1.280494158	1.0919094	1.501649577	0.002352691
ARHGAP45	1.483061977	1.072915577	2.049996174	0.017029662
ARHGEF1	1.406909942	1.016331757	1.947588052	0.039628475
ARHGEF17	1.411023852	1.07831316	1.846391554	0.012090566
ARHGEF2	1.515430037	1.022761431	2.245419243	0.03825129
ARL15	0.696822763	0.48890538	0.993161423	0.045725569
ARL4C	1.25745251	1.038693966	1.522283624	0.018809549
ARL8A	1.619991736	1.035755764	2.533776124	0.034523385
ARMT1	0.661955544	0.454998353	0.963047753	0.031020755
ARRDC1	1.549898329	1.104632326	2.174646507	0.011217309
ARSK	0.425094094	0.242601456	0.744863579	0.002796651
ART5	1.7435544	1.103841458	2.754002329	0.017146188
ARV1	0.689991663	0.493835605	0.964062719	0.029673157
ASAH1	0.619852874	0.443660116	0.866017861	0.005062527
ASB3	0.351312907	0.128669667	0.95920633	0.041227501
ASB6	2.554513967	1.450127534	4.499977729	0.001168527
ASIP	1.976513883	1.056443927	3.697884033	0.033026433
ASPDH	3.071495641	1.461822991	6.453644207	0.003054133
ASPG	0.460050364	0.23551978	0.898635087	0.02303635
ASRGL1	0.745669648	0.599892815	0.926870951	0.008188594
ATCAY	3.706744659	1.430890629	9.602380289	0.006981368
ATG10	0.564260263	0.321907168	0.989072862	0.045680576
ATG13	2.001767832	1.118860182	3.581389807	0.019368237
ATG4B	1.683208677	1.085020007	2.611188212	0.020115671
ATG4C	0.669470262	0.463309436	0.967367372	0.032628905
ATN1	1.513256926	1.070572961	2.138991556	0.018966963
ATP2A1	1.997725065	1.341348261	2.975294002	0.000661724
ATP5MC3	0.696520832	0.489418011	0.991261577	0.044567677
ATP5PD	0.618312974	0.433197315	0.882533019	0.008089478
ATP6V1B1	2.334889072	1.672737514	3.259152696	6.25e-07
ATP6V1B2	0.688244325	0.493983575	0.958898788	0.027244246
ATP6V1C2	1.295264383	1.033723584	1.622977213	0.024564557
ATXN2L	1.846565724	1.158719177	2.942736292	0.009893046
AZI2	0.520321257	0.291213957	0.929674572	0.027368862
B3GLCT	0.623301588	0.394335787	0.98521332	0.042997059
B4GALT6	0.644071848	0.444997527	0.932204158	0.019695139
BAAT	0.529207924	0.287483802	0.974180195	0.040955062
BAHD1	1.904427511	1.137244631	3.189150379	0.014330444
BARX1	1.315501248	1.047455318	1.652140674	0.018335259
BATF	1.202461305	1.006817129	1.436122956	0.041855773
BBS7	0.482043041	0.260881828	0.890692521	0.019833015
BCAM	1.257440754	1.034163059	1.528924512	0.021632146
BCAP29	0.652952886	0.429394573	0.992903726	0.046232277
BCDIN3D	0.611412429	0.382814776	0.976517058	0.039452509
BCL10	0.589069668	0.422710517	0.820900023	0.001774749
BDNF	2.263170848	1.011642343	5.062997138	0.046796254
BMP2K	0.408843369	0.211398894	0.790699031	0.007865559
BOK	1.378028994	1.064418722	1.784038432	0.014940958
BRCA2	0.664734315	0.444887341	0.993221584	0.046243853
BRD2	1.578503688	1.007722162	2.472580228	0.046200249
BRD3	1.77112031	1.063974787	2.948253275	0.027915926
BRD9	1.89292253	1.145093815	3.129137243	0.012836372
BRI3BP	0.63053521	0.436773909	0.910252748	0.013818874
BRICD5	1.462363927	1.03966664	2.056917258	0.02900276
BRIP1	0.571893117	0.374109895	0.874239739	0.00986147
C11orf68	1.601959717	1.033611613	2.482823239	0.035044832
C11orf96	1.210823243	1.002474806	1.462473587	0.047075566
C12orf56	1.875841775	1.166575425	3.01633507	0.009439186
C16orf74	1.382704582	1.106786852	1.727407548	0.004325488
C17orf50	3.057677493	1.114695039	8.387398633	0.029941403
C17orf80	0.581538537	0.345220419	0.979626498	0.041617408
C1orf105	1.541432271	1.024502906	2.319186635	0.037883845
C1QTNF4	1.832612689	1.064569646	3.154767077	0.028834503
C1RL	1.587468461	1.042927225	2.416329782	0.031079298
C20orf96	1.425086955	1.038926975	1.95477919	0.028035357
C2CD4C	1.474347316	1.047759707	2.074616912	0.025901996
C2orf68	2.127551764	1.161563384	3.896882915	0.014485787
C3orf70	0.74538783	0.563619984	0.985775934	0.039358775
C4orf19	0.749623463	0.577192333	0.973566876	0.030708611
C4orf33	0.636599301	0.427706086	0.947516725	0.026037875
C4orf46	0.615162607	0.40799391	0.92752618	0.02039188
C4orf47	2.190527746	1.078382129	4.449639581	0.030108103
C5orf30	0.661242163	0.468071061	0.934134226	0.018951516
C5orf46	1.377201079	1.082864958	1.751541406	0.009083251
C7orf61	2.118449969	1.078678748	4.160488261	0.029265282
C8G	1.205698744	1.008224785	1.44185055	0.040391838
CA3	1.706117072	1.149860527	2.531468292	0.007964047
CACNA1D	0.677467902	0.4914924	0.933814558	0.017398159
CACNA1F	2.244967721	1.043357011	4.830446353	0.038590324
CACNG7	2.962907316	1.535070261	5.718839055	0.001206509
CALB2	1.23985356	1.069475526	1.437374502	0.004364668
CALCOCO1	1.57242048	1.07751826	2.29463041	0.018918614
CALML6	2.944108157	1.237555126	7.003948878	0.014607218
CAMK2B	2.421861831	1.181050723	4.966268269	0.015773099
CAMTA1	0.477426254	0.289877734	0.786317133	0.003681017
CANX	0.747197015	0.566085117	0.986253414	0.039619039
CAPN7	0.561703512	0.352202011	0.895823491	0.015439435
CAPRIN2	1.46503689	1.049909457	2.044303034	0.02467375
CAPS	1.265008855	1.039461295	1.539496862	0.018963854
CARMIL2	1.44027326	1.019068748	2.035571267	0.038735854
CASP8	0.606450555	0.370844447	0.991742706	0.046260838
CATSPERB	0.471116647	0.249853146	0.888325397	0.020023474
CAV2	1.34845079	1.04604492	1.738280544	0.021032
CBR4	0.686091588	0.481794353	0.977017817	0.036718801
CCDC114	2.527720832	1.294819955	4.934564516	0.006588178
CCDC115	1.689546985	1.033067683	2.763196508	0.036655321
CCDC122	0.658647381	0.446828449	0.970879032	0.03492332
CCDC125	0.620085453	0.394589422	0.97444571	0.038245848
CCDC130	1.489237469	1.003567555	2.20994414	0.047968458
CCDC149	0.638402365	0.430188567	0.947392866	0.025861377
CCDC154	2.187231474	1.265930579	3.779023592	0.005029263
CCDC187	1.594144001	1.005349969	2.527771595	0.047406655
CCDC47	0.557405795	0.368999248	0.842010444	0.005485722
CCDC68	0.741048435	0.55327217	0.9925545	0.044421705
CCDC78	1.459275255	1.138548345	1.870350327	0.002839002
CCDC9B	1.432587932	1.069364031	1.919185724	0.015975801
CCL22	0.715817372	0.553412649	0.925881457	0.010880087
CCNA1	2.308648565	1.144051693	4.658756443	0.019509469
CCNA2	0.721288809	0.537849696	0.967291698	0.029104465
CCNB3	3.447902648	1.168016653	10.17796504	0.02501492
CCNF	0.704808801	0.502424061	0.98871747	0.042798995
CCNG1	0.750594267	0.569371204	0.98949815	0.041866464
CCNYL1	0.550526441	0.328575103	0.922405134	0.023408752
CCRL2	0.719531441	0.542397336	0.954513342	0.022440153
CCS	1.576477488	1.03785276	2.394637627	0.032829759
CCT6B	0.438144683	0.231658514	0.828679937	0.01115153
CD1A	0.41135127	0.230263293	0.734853851	0.002694014
CD1B	0.335318152	0.157111496	0.715659045	0.004729928
CD36	1.347042841	1.041837605	1.741657632	0.023048642
CD58	0.67873782	0.468883519	0.982514867	0.040030337
CD72	1.51306539	1.019629119	2.245293737	0.039735077
CDC25C	0.631128076	0.453299962	0.878717587	0.006417519
CDC42	0.699357396	0.50733778	0.964053511	0.028999098
CDC42SE2	0.54670361	0.369577248	0.808720881	0.002505473
CDCA2	0.675190038	0.504853459	0.90299785	0.008100645
CDH4	2.232973473	1.109837902	4.492701614	0.024314375
CDIPT	1.715711455	1.064893494	2.764281886	0.026531788
CDK10	1.382587687	1.022623777	1.869259013	0.03526046
CDK5R2	1.478439865	1.066712866	2.049084158	0.018886797
CDK5RAP2	1.85584687	1.093905883	3.148504508	0.021861341
CDK9	1.968701032	1.150202068	3.369654655	0.013500005
CDKN2A	1.253827	1.070689468	1.46828954	0.004988149
CDR2L	1.289898886	1.013613252	1.641493078	0.038460831
CDS1	0.650566772	0.464732866	0.910710553	0.012247622
CELF4	3.484809128	1.18904915	10.21311412	0.0228708
CENPC	0.572593109	0.345693834	0.948419776	0.0303376
CENPK	0.705085672	0.51722836	0.961172749	0.027072271
CENPT	1.54279666	1.044965318	2.277799552	0.029166726
CER1	1.75253814	1.113367679	2.758648369	0.015354574
CERCAM	1.244989069	1.031879638	1.502111027	0.022162156
CHAMP1	0.692541866	0.480343728	0.998481312	0.049055861
CHD3	1.47534133	1.092532343	1.992281559	0.011168274
CHEK1	0.648534746	0.435891142	0.964913659	0.032667068
CHMP2B	0.658836369	0.464245111	0.934991776	0.019475191
CHN2	0.735937274	0.561989836	0.963725029	0.025845832
CHPF2	1.654697284	1.056596229	2.591361796	0.027770644
CHST13	1.24927445	1.024256218	1.523726802	0.028056635
CHST14	1.462174798	1.013336489	2.109817581	0.042277401
CHST8	2.739208809	1.609308846	4.662414503	0.000204539
CIAO1	2.409115695	1.079558421	5.376122606	0.031802795
CIDEA	1.609749971	1.128016774	2.297213152	0.008693521
CILP2	1.401788273	1.074413947	1.828913677	0.012814689
CISD2	0.540144145	0.336780352	0.866308545	0.01060687
CLCC1	0.464167838	0.258934351	0.832071067	0.009957884
CLCN3	0.585569652	0.409192081	0.837972759	0.003426296
CLDN17	2.892045001	1.028177445	8.134708973	0.044153865
CLDN23	0.774322519	0.624976672	0.959356389	0.019309732
CLDN6	1.413102773	1.102077607	1.811904564	0.006404964
CLDN9	1.316064505	1.0474229	1.653606945	0.018388066
CLEC11A	1.253104506	1.006330084	1.560393482	0.043762726
CLEC2L	1.93715065	1.272128307	2.949822451	0.00205779
CLINT1	0.65025232	0.428114365	0.987652165	0.043567682
CLK1	1.477103341	1.042825291	2.092233759	0.028089337
CLK2	1.705471421	1.152270983	2.524261055	0.007620626
CLK3	1.960452562	1.108794205	3.46626473	0.020605655
CLOCK	0.676515928	0.462320972	0.989948172	0.044222437
CLRN3	0.797365394	0.642454967	0.98962823	0.039921447
CLSTN3	1.591359019	1.125231266	2.250580484	0.008609838
CLTC	0.629728331	0.403887874	0.981851143	0.041271956
CLYBL	0.666822075	0.472386748	0.94128737	0.021223742
CMC1	0.478867705	0.297185103	0.771621042	0.002485508
CMPK1	0.776473551	0.61002251	0.988342505	0.039857606
CNGA3	1.838122438	1.085257063	3.113266169	0.023556247
CNOT6	0.586326749	0.352270452	0.975895238	0.039992049
CNOT7	0.575953825	0.407371701	0.814300077	0.001792512
CNPY3	1.571291238	1.019420555	2.421921102	0.040648689
CNTF	0.261846274	0.073782118	0.929269497	0.038128217
COG2	0.525412439	0.30638251	0.901024773	0.019350828
COL26A1	1.886698311	1.177987193	3.021790505	0.008251997
COPS4	0.634563659	0.406287999	0.991097542	0.045578895
COPS7A	1.879813589	1.032147629	3.423637305	0.039074082
COQ10A	1.785190297	1.014609167	3.141016757	0.044402186
COQ2	0.599201424	0.412272742	0.870885486	0.007261421
CORO2B	1.670881062	1.042353188	2.678404551	0.03298555
COX11	0.545916961	0.34515277	0.86345918	0.00966586
COX18	0.598838755	0.393203546	0.912015822	0.016891217
COX19	1.602318136	1.014213611	2.53144247	0.043336846
COX4I2	1.46901305	1.067590002	2.021374625	0.018197487
CPA4	2.134000081	1.19080693	3.824260871	0.010875309
CPD	0.693799945	0.50200773	0.958866438	0.026801714
CPM	0.754502371	0.577192315	0.986281025	0.039299827
CPT1C	2.10013987	1.293903057	3.408746468	0.002676482
CPT2	0.620629847	0.452880083	0.850515227	0.00300662
CRACR2B	1.36480689	1.064356192	1.750070005	0.014222047
CRIP2	1.281171732	1.027752197	1.597078567	0.02756699
CRLF1	1.743683941	1.067883549	2.847158466	0.026249416
CRTC2	1.633608179	1.02329256	2.60793031	0.039739952
CRY2	2.007550034	1.266203283	3.182946367	0.003040025
CRYBA4	1.564729367	1.171939886	2.089166876	0.002399106
CRYBB3	1.801384399	1.153465068	2.81325013	0.009662551
CSAD	1.416034352	1.023958945	1.958236018	0.035456335
CSNK1G3	0.631162247	0.415054438	0.959791645	0.031408152
CSRP2	1.724776485	1.179695797	2.521712744	0.004913027
CST11	3.352673575	1.058087954	10.62333246	0.039790162
CSTL1	1.69307449	1.085336879	2.641116582	0.020291023
CTAG2	1.323169122	1.058162246	1.654544502	0.014059486
CTC1	1.635558648	1.00094335	2.672530961	0.049561698
CTDSP1	2.107441928	1.145564359	3.876963739	0.016533867
CTNNA1	0.543692448	0.36967244	0.799630826	0.001961273
CTSD	1.385576983	1.05982196	1.811458574	0.017086155
CTTNBP2NL	0.619505027	0.386618246	0.992675548	0.046533251
CUL7	1.529442704	1.07391806	2.178187584	0.018509796
CUL9	1.528203274	1.004666374	2.32455799	0.047510756
CUX1	1.570431502	1.020034852	2.417814547	0.040358181
CUZD1	2.1829385	1.15217765	4.135838339	0.016645894
CX3CL1	1.218536926	1.003812264	1.479193165	0.045669383
CYB5R4	0.594017719	0.404765581	0.871756561	0.007786238
CYHR1	1.453419139	1.041748524	2.027770758	0.027758509
CYTH3	1.545011584	1.049687566	2.274067898	0.027394652
DAGLB	1.738779965	1.01642816	2.974490364	0.043440548
DAPK1	1.330645485	1.091995279	1.621451522	0.004616634
DCAF4L2	2.364785295	1.374858597	4.067479743	0.001867956
DCAF7	0.607104674	0.378632047	0.973441336	0.03829281
DCK	0.705530125	0.503555932	0.988515327	0.042652834
DCP1A	0.571845545	0.328281226	0.99611949	0.048416482
DCST2	1.973220509	1.156114431	3.367831999	0.012709693
DCTN1	1.71505809	1.025785118	2.867485795	0.039682125
DCTN4	0.57174948	0.341892045	0.956142364	0.03309657
DCTN6	0.684581148	0.482296239	0.971708486	0.033958532
DDAH1	0.628474982	0.445545525	0.886510538	0.008137459
DDX11	1.485390522	1.033724148	2.134404043	0.032412061
DDX20	0.568805294	0.338035451	0.957116956	0.033583096
DEAF1	1.524796667	1.027690844	2.262358267	0.036113083
DEF6	1.671350518	1.173723695	2.379957537	0.004396648
DENND4B	1.616560299	1.039019927	2.515127124	0.033197116
DENND6A	0.568224444	0.34560954	0.934230629	0.025871018
DENND6B	1.791754329	1.162613214	2.761351357	0.008224345
DEPDC1	0.715200454	0.533378746	0.95900276	0.025112306
DEPDC1B	0.696611845	0.508653312	0.954025171	0.024239598
DHFR	0.666649555	0.485906583	0.914623603	0.011969238
DHRS7	1.596096299	1.085883933	2.346036548	0.017348515
DHX15	0.532630853	0.314011347	0.903456605	0.019462417
DIAPH3	0.62443579	0.427717041	0.911630864	0.014719862
DLAT	0.504555143	0.337301312	0.754743262	0.000870198
DLG4	1.600763551	1.107665191	2.313374082	0.012271655
DLL3	1.681741216	1.063888605	2.658411326	0.026077984
DLX1	1.736641108	1.114578475	2.705886044	0.014712503
DLX2	1.759177746	1.110019862	2.787973845	0.016205958
DMC1	0.32705387	0.134313171	0.796379335	0.013840006
DMPK	1.483152416	1.129609816	1.947345939	0.004551316
DNAH1	1.577016884	1.092058543	2.277334185	0.015112564
DNAH17	3.601169246	1.131577196	11.46048187	0.030063924
DNAJB2	1.766132988	1.161158276	2.686305387	0.007854167
DNAJC15	0.781608284	0.612400699	0.997568276	0.047757087
DNAJC28	0.254423885	0.099926301	0.647792555	0.004097844
DNAJC3	0.703878111	0.498711988	0.993447935	0.045786631
DNAJC4	1.56745504	1.051441794	2.336710714	0.027370595
DNTTIP2	0.64045197	0.41580823	0.986461299	0.043195447
DOC2A	1.535605988	1.130127003	2.086567036	0.006106995
DPH7	1.741130221	1.139672451	2.660005024	0.010329017
DPP7	1.682367453	1.243498056	2.2761276	0.000743464
DPY19L1	0.679303318	0.477108998	0.967185697	0.031949157
DPYSL5	2.582644884	1.267792123	5.261157942	0.008960569
DRD4	1.571565832	1.168023739	2.114528225	0.002828938
DTWD2	0.641344348	0.417465476	0.985285242	0.042597717
DTX1	1.450911786	1.006963803	2.09058658	0.045803179
DUSP9	1.460772145	1.060979761	2.011212029	0.020191447
DVL3	2.045755318	1.218161861	3.435598302	0.006809023
DYM	0.584406679	0.34180768	0.999191026	0.049655309
EBF4	1.488760871	1.120705527	1.97769073	0.006024174
EEF1A2	1.245867322	1.032423646	1.50343843	0.021861612
EGFL7	1.47242088	1.171814382	1.850142207	0.00089752
EGR4	1.703552714	1.035447211	2.802742446	0.035985678
EHD1	1.543952197	1.051080377	2.267941101	0.026836131
EIF2AK3	0.601114046	0.37089	0.974245994	0.038841052
ELFN1	1.746584102	1.186834878	2.570328932	0.004671217
ELL	1.845587581	1.020037706	3.339281966	0.042811762
ELOVL3	1.698361579	1.121851302	2.571135809	0.012300383
ELOVL6	0.655698754	0.47310539	0.908763385	0.011261598
EMP2	0.70442215	0.517796949	0.958311104	0.025673094
EN1	2.568874545	1.092845516	6.038471431	0.030497679
ENO2	1.257460089	1.031587873	1.53278835	0.023340319
ENO3	1.860583485	1.267287646	2.731637852	0.001529771
ENOPH1	0.585618884	0.357949458	0.958094698	0.033138332
ENTPD4	0.687675905	0.48597128	0.973098966	0.034522446
EPB41L2	0.755118487	0.586976578	0.971425352	0.028849063
EPHB2	0.783373886	0.630884371	0.972721269	0.027080028
EPHX3	1.350787933	1.026745698	1.777098305	0.031668969
ERAP1	0.734707793	0.555028203	0.972555158	0.031205328
ERCC3	2.125498141	1.001037838	4.513058526	0.049685222
ERFE	1.376187057	1.097480788	1.725671043	0.005682141
ERI1	0.598843801	0.421059663	0.851693785	0.004327814
ERLIN2	0.63968445	0.445427151	0.918660201	0.015547024
ERMAP	0.534674486	0.337113372	0.84801384	0.007802374
ESCO2	0.654622587	0.478720511	0.895158494	0.007963288
ETF1	0.544981439	0.333684889	0.890075576	0.015298927
ETS2	0.704272678	0.557743573	0.889297571	0.003221774
EVA1B	1.275899458	1.020009692	1.595984273	0.032888533
EVI5	0.628224059	0.399009329	0.989113387	0.044725237
EXO5	0.645341154	0.43863368	0.949460163	0.026200948
EXOC3L4	1.509425517	1.132943132	2.011014787	0.004913729
EXOG	0.404705477	0.21392797	0.76561528	0.005418355
F2RL1	0.681587902	0.496374165	0.935911054	0.017818843
F2RL2	0.692044895	0.538204904	0.889858367	0.004108824
FABP7	2.597661387	1.142459463	5.906419351	0.022741753
FAF2	0.510008679	0.269030234	0.96683874	0.039083713
FAM102A	1.800525666	1.210751532	2.677587091	0.003678438
FAM102B	0.642628904	0.437815461	0.943255652	0.023926208
FAM104A	0.502789345	0.276114275	0.915552538	0.024545722
FAM110A	1.416695762	1.023501162	1.960942457	0.035728005
FAM111B	0.738192316	0.549615963	0.991470286	0.043707935
FAM131A	1.701507381	1.027005385	2.818999209	0.039073506
FAM135A	0.62915743	0.44314087	0.893257874	0.009564478
FAM155A	1.990647104	1.152056665	3.439653632	0.013616211
FAM160A1	0.579369724	0.361154294	0.929434547	0.023609304
FAM171A2	1.816577355	1.150162856	2.869118288	0.010469913
FAM193B	1.387081357	1.001629796	1.920864074	0.04886503
FAM219B	2.244098681	1.206148112	4.175257448	0.010721492
FAM234B	1.901869327	1.221856642	2.960336601	0.004405886
FAM92A	0.746789208	0.55778169	0.999843004	0.049876862
FANCB	0.539513269	0.317201036	0.917634355	0.022776856
FAR2	0.694523703	0.511494591	0.943046481	0.019507208
FASTK	1.68470261	1.112914807	2.550260691	0.01367454
FBH1	2.654813914	1.339197585	5.262880546	0.005165871
FBXL5	0.610603257	0.404399742	0.921949988	0.018949997
FBXO16	0.613629249	0.390833472	0.963430417	0.033852164
FBXO25	0.639071958	0.416665028	0.980194975	0.040206098
FCRL2	2.111827072	1.138228815	3.918204781	0.017762565
FDFT1	0.646239935	0.495475385	0.842879519	0.001277091
FES	1.45840296	1.076573921	1.975655506	0.014835985
FGF6	2.16977214	1.075478268	4.377504668	0.030528525
FGF9	1.619347463	1.024053067	2.56069367	0.039243775
FHL3	1.280908845	1.005332465	1.632024755	0.045178117
FJX1	1.475653723	1.101931211	1.976125086	0.009017307
FKBP4	1.404422201	1.03890696	1.898535475	0.027235479
FKBP8	1.454625966	1.021770081	2.070854039	0.037574234
FLOT1	1.846816823	1.170375694	2.914220104	0.0083898
FNDC5	2.019446496	1.36725031	2.982748748	0.000412623
FOXC1	1.314337333	1.062436096	1.625963793	0.011806757
FOXD1	1.253262706	1.04718703	1.499891962	0.013777487
FOXD4	1.942856322	1.149606821	3.283462328	0.013111939
FOXH1	1.500793159	1.029119035	2.188648765	0.034938356
FOXI1	1.347699628	1.02332342	1.774897606	0.033663507
FOXS1	1.422294968	1.044227325	1.937243862	0.02545197
FSCN2	1.908125726	1.176161776	3.095614787	0.008865268
FSTL3	1.28629012	1.075726524	1.538069606	0.005775103
FSTL5	3.575911877	1.651646567	7.74205935	0.001224404
FTCD	1.946189621	1.242236058	3.049061421	0.00365017
FUT4	0.709511333	0.50960556	0.987835241	0.042108056
FZD3	0.596137281	0.417727448	0.850745287	0.004361133
FZD7	1.303484402	1.055754531	1.609343401	0.013722189
G3BP2	0.646428997	0.438866707	0.952158005	0.02723896
GAB1	0.575939259	0.352660653	0.940581341	0.027472321
GABBR1	1.379029708	1.090490083	1.743915846	0.007291724
GABRA3	1.354132702	1.000818601	1.832175555	0.049383173
GABRD	1.757992052	1.257195682	2.458277657	0.000974017
GALNS	1.668683194	1.116808462	2.493268719	0.01244814
GALNT7	0.717564299	0.547813585	0.93991558	0.015956977
GALP	2.730516921	1.606417264	4.641211735	0.00020623
GATA1	0.1049753	0.016373094	0.673044071	0.017424869
GBP6	1.890592436	1.022449975	3.495857838	0.042279842
GCGR	2.858944352	1.278894466	6.391115944	0.010488184
GCLM	0.651157077	0.42965991	0.98683989	0.043133465
GCSAML	0.028367174	0.001884439	0.427021771	0.010023581
GDAP1L1	2.228090618	1.026518509	4.836140562	0.042748648
GDE1	0.523483511	0.332006609	0.825390154	0.005337037
GDI1	2.056470706	1.302205797	3.247621672	0.001983967
GFPT1	0.742396745	0.558192097	0.987389342	0.040639972
GIGYF1	1.49416865	1.079345379	2.068420358	0.015515023
GIN1	0.437655014	0.237078402	0.807926448	0.008245218
GIPC2	0.751610709	0.603464054	0.936126443	0.010795528
GJA3	2.015735819	1.281949496	3.169540537	0.002400852
GJB6	1.444080973	1.065886638	1.956464957	0.017701871
GJD3	1.74179712	1.100751467	2.756169123	0.01779149
GK	0.700388725	0.524398947	0.935441173	0.015866677
GLA	0.684889125	0.491457465	0.954453125	0.025399994
GLCE	0.693490801	0.517510349	0.929313765	0.014252444
GLDN	2.715098523	1.499094069	4.917476588	0.000981007
GLI4	1.344748542	1.004871475	1.799582022	0.046299128
GLMN	0.694116722	0.498391457	0.966706023	0.030748552
GLP2R	0.273511279	0.090165926	0.829675053	0.022035495
GLRX	0.757770388	0.576792098	0.995533682	0.046358657
GLYATL1	0.6492942	0.441139485	0.955668156	0.028531922
GMEB1	0.564445096	0.319238211	0.997995403	0.049198786
GNAT3	2.024315006	1.158087627	3.538463883	0.013321192
GNG12	0.74118825	0.551509066	0.99610334	0.047049824
GNG5	0.613692035	0.415386334	0.906669004	0.014206554
GNG8	1.52808014	1.030762446	2.26534147	0.034789869
GNGT1	2.099927038	1.233510303	3.574914254	0.006274568
GP6	2.695212352	1.033867898	7.026206769	0.042550612
GPC1	1.32651437	1.072543063	1.64062445	0.009165149
GPC2	1.770662936	1.110068329	2.824373196	0.016472408
GPHA2	2.38408467	1.321654501	4.300563957	0.003895295
GPR173	1.843991372	1.126789821	3.017691602	0.014893241
GPR50	2.716069604	1.199079691	6.15224672	0.01661256
GPRASP1	1.617301444	1.101249695	2.37517792	0.014213255
GPRC5B	1.587459787	1.168905296	2.155887723	0.003082643
GPRIN3	0.672773295	0.50034599	0.904621832	0.008704462
GPSM1	1.578473945	1.179437089	2.11251623	0.002141103
GPSM2	0.710805839	0.532042452	0.949632757	0.020908464
GPX3	1.236036279	1.042540321	1.465445175	0.014704713
GRIPAP1	1.553130098	1.001579094	2.408409995	0.04918167
GRK3	0.698482447	0.495385063	0.984845457	0.040650555
GRK4	0.355800877	0.152356077	0.830910501	0.016939729
GRP	1.220363073	1.008383665	1.476904159	0.040783429
GRPEL2	0.577044499	0.382059141	0.871541388	0.008962162
GRSF1	0.526702301	0.329668774	0.84149709	0.007321686
GSPT1	0.491482149	0.3066809	0.78764182	0.003157127
GSR	0.634361689	0.486694869	0.826831714	0.000761405
GSTCD	0.480793571	0.298190721	0.775216804	0.002659233
GSTM1	1.219961128	1.061044462	1.402679348	0.00523695
GSTM2	2.134556465	1.224085675	3.722232356	0.007525724
GTF2E2	0.69907722	0.505295612	0.967174358	0.030658023
GTSF1	1.348200865	1.080804762	1.681752002	0.008075305
GUCA1B	1.561666024	1.027615678	2.373261543	0.0368394
HAPLN2	2.413892353	1.131398662	5.150153072	0.022650941
HAS1	1.416269615	1.070779691	1.873232784	0.014716475
HAUS1	0.695158063	0.495019332	0.97621386	0.035823455
HDAC10	1.433187461	1.020296972	2.013165141	0.037906713
HDAC7	1.8177871	1.158449955	2.852389028	0.00932737
HDC	0.44014305	0.226995064	0.853436637	0.015137972
HDX	0.385254314	0.164968046	0.899694758	0.027508754
HES7	1.659485302	1.054313517	2.612023295	0.028634123
HEXB	0.611819166	0.393714621	0.950746229	0.028922823
HEYL	1.667602014	1.269374983	2.190760424	0.000239454
HIGD1A	0.710743753	0.544704675	0.927395532	0.011896248
HLF	0.454124982	0.23232475	0.887677698	0.020977853
HMGCR	0.700545159	0.503011792	0.975650127	0.035219618
HMGN2	0.696593445	0.51236926	0.94705609	0.021050872
HMGXB4	0.446147384	0.244660892	0.813564793	0.008461163
HMMR	0.745736564	0.591519658	0.940159834	0.013065308
HNF1B	0.765084383	0.598463639	0.978094698	0.032622116
HNRNPAB	0.672568628	0.457419932	0.988913091	0.043732401
HOMER3	1.441921445	1.124735987	1.848555997	0.003884937
HOOK1	0.750625882	0.571682448	0.985580748	0.038970572
HOXC10	1.366183838	1.029456696	1.813051766	0.030692921
HOXC11	1.282316548	1.051838426	1.563296878	0.013896803
HOXC13	1.452058487	1.032343958	2.042414096	0.032125671
HOXC4	1.494610315	1.131647882	1.973988578	0.004635881
HOXC6	1.376629492	1.130985072	1.675626677	0.001435618
HOXC8	1.836659902	1.239440358	2.721647373	0.002447747
HOXC9	1.638697583	1.198044111	2.241428129	0.001997131
HOXD12	2.788309218	1.267905851	6.131897165	0.010762846
HOXD13	1.278156636	1.110964928	1.470509415	0.000601037
HPGDS	0.542740708	0.295648063	0.996345022	0.04863492
HS2ST1	0.600810604	0.415539959	0.868685124	0.006762839
HSD17B4	0.638537152	0.443664274	0.919005018	0.015751608
HSF4	1.484218845	1.167561355	1.886757875	0.001258629
HSH2D	1.480843916	1.000001844	2.19289466	0.049998924
HSPB1	1.227691915	1.023551239	1.472547128	0.027046665
HTR2C	3.752444721	1.778626959	7.916691757	0.000517126
HYAL4	3.827785952	1.841627496	7.955976613	0.000323373
ICOS	0.640187401	0.415116669	0.987288487	0.043607484
IDE	0.567686595	0.361109178	0.892439432	0.01416763
IDUA	1.38098836	1.053086806	1.810989216	0.01959783
IER5L	1.271895109	1.004847808	1.609912623	0.04548047
IFITM10	1.660550461	1.219816936	2.260525946	0.001270495
IFNE	1.884192351	1.146048811	3.097757077	0.012512139
IFNL1	2.915547854	1.179784691	7.205059829	0.020442098
IGLON5	2.090948763	1.267275785	3.449972596	0.003888256
IGSF9	1.303239902	1.005487324	1.689165245	0.045358501
IL11RA	1.512050394	1.007680982	2.26886925	0.045833975
IL13	0.022625404	0.001067135	0.479703814	0.015041248
IL13RA2	0.65791633	0.445457695	0.97170596	0.035359565
IL20RB	1.729277885	1.33704296	2.236578849	3.01e-05
IL31RA	2.731035416	1.216126939	6.133039406	0.01493255
IL7	0.629317348	0.465252261	0.851237829	0.002655236
INAFM1	1.397568624	1.026626313	1.902540421	0.03342529
INF2	1.437693812	1.007217598	2.05215189	0.045546206
INPP5E	1.675511099	1.11939691	2.507901725	0.012139443
INSC	0.574344603	0.352462255	0.935906522	0.026024374
INSL3	2.131443388	1.294997591	3.50815395	0.002912964
INTS1	1.425061647	1.019900949	1.991174437	0.037947361
INTS10	0.653221453	0.461862086	0.923865109	0.016053322
INTS12	0.511825968	0.294084551	0.890784031	0.017834313
INTS3	1.683370099	1.034165523	2.740117348	0.036161006
IPO11	0.558731386	0.343249479	0.909486484	0.019199753
IQSEC3	2.155968321	1.094966574	4.245060545	0.026255207
IRF2BPL	1.567710791	1.05354074	2.332816406	0.026612156
IRF7	1.403522398	1.097513654	1.794852497	0.006902946
IRX4	2.324718836	1.354611042	3.989571544	0.002202931
ISL2	1.534132765	1.03118563	2.282385705	0.034731432
ISYNA1	1.291770296	1.079338536	1.546012156	0.005224641
ITFG2	1.747496738	1.185003801	2.576991606	0.004855604
IZUMO1	3.592805856	1.099270617	11.74256249	0.034293627
JAG1	1.362024696	1.007778452	1.840792755	0.044390991
JAG2	1.277040989	1.01407129	1.60820418	0.037641052
JDP2	1.717521519	1.135401515	2.598094267	0.010428262
JPH3	3.026379774	1.569234836	5.836586295	0.00095108
KCNC3	1.749754915	1.089876625	2.809164077	0.020543064
KCND1	2.164725642	1.190982517	3.934597728	0.011300343
KCNIP2	1.715515315	1.063348622	2.767665032	0.026989723
KCNJ14	1.707217026	1.063809327	2.739767268	0.026672876
KCNMB3	3.540887087	1.431948774	8.755816957	0.006195741
KCNQ2	2.950407074	1.939476758	4.488273378	4.31e-07
KCNQ3	2.305370121	1.027666673	5.171649071	0.042747628
KCNS1	3.206845025	1.091257319	9.423858912	0.034111585
KCP	1.681616406	1.100114194	2.570491091	0.016365284
KCTD1	1.455870964	1.046291188	2.025784302	0.025851195
KCTD6	0.605751081	0.398915214	0.919830479	0.018669801
KCTD9	0.676141657	0.507547199	0.900738967	0.007487498
KDM3A	1.736129738	1.070062232	2.81679549	0.025468788
KIAA0825	0.022340934	0.001552025	0.32159112	0.005210448
KIAA1143	0.645283044	0.427736103	0.97347454	0.036788026
KIAA1841	0.525406777	0.325010178	0.849365034	0.008634833
KIAA1958	0.547729319	0.303686675	0.987884657	0.045449386
KIF15	0.686846041	0.500485765	0.942599205	0.020018589
KIF20B	0.711946573	0.521077305	0.972730759	0.032876481
KIF2A	0.647897863	0.440296775	0.953383408	0.027652442
KIF3A	0.598632368	0.377462522	0.949394154	0.029208004
KIF7	1.831607376	1.230405419	2.726569252	0.002869156
KIF9	0.591659725	0.394583704	0.887165961	0.01111028
KIFC2	1.298774095	1.04390987	1.615861865	0.019000086
KIRREL2	2.670968627	1.486366443	4.799673351	0.001018658
KLC3	1.829915538	1.338735466	2.501308857	0.000151028
KLF3	0.649573591	0.430286561	0.980615918	0.040061535
KLHL23	0.682975794	0.478401364	0.975030529	0.035801428
KPNA2	0.651947931	0.457051166	0.929953004	0.018239671
KRT27	2.42e-07	9.56e-14	0.612062695	0.042844441
KRT4	1.569019219	1.120583146	2.196910884	0.008718858
KRT84	3.071939489	1.61735341	5.834724904	0.000606087
KRT85	3.713917788	1.047266474	13.17065491	0.042207494
KYAT3	0.663897901	0.475596128	0.926753596	0.016087256
L3HYPDH	1.701077364	1.101823618	2.626249929	0.016504128
LACC1	0.702163635	0.516576116	0.954426184	0.023957412
LAMP5	1.377690077	1.054790964	1.799437057	0.018700942
LARS2	0.599955111	0.418522571	0.86003996	0.005426522
LBR	0.745364422	0.571925494	0.971399469	0.029653371
LCAT	1.535882014	1.082799093	2.178551474	0.016128296
LCN8	2.852714161	1.081299937	7.526106129	0.034184958
LCORL	0.623439679	0.393987189	0.986522007	0.043600036
LENG8	1.278339683	1.023786048	1.596185403	0.030200294
LEP	1.477776972	1.015288777	2.150939544	0.041431081
LEPROTL1	0.597604332	0.41489718	0.860769741	0.005687604
LGALS14	1.607823935	1.010534219	2.558149696	0.045049706
LHX2	2.940180254	1.134775935	7.617944352	0.02640131
LHX3	2.557908386	1.518845029	4.307809678	0.000413149
LHX6	1.568578691	1.038535773	2.369142377	0.03238016
LIME1	1.343898044	1.027469067	1.757777446	0.030943959
LIMK1	1.741066889	1.18116511	2.566376101	0.005093745
LIN54	0.59601044	0.364738416	0.973926597	0.038884461
LINGO1	1.355310741	1.088515784	1.687497078	0.006562246
LINGO3	1.943223729	1.038428755	3.636377021	0.037717918
LMAN2L	2.011790719	1.204588546	3.35990402	0.007556302
LMBR1L	1.953373515	1.167693797	3.267695777	0.010756389
LMNTD2	1.539027073	1.100519041	2.15226111	0.011744367
LONRF1	0.52519486	0.342311477	0.805785547	0.003191057
LOXL3	1.601195376	1.016981349	2.521016375	0.042085587
LPCAT2	0.718547766	0.541553115	0.953389203	0.021975871
LRCH4	1.835035907	1.211659243	2.779128536	0.004149879
LRFN1	2.038204209	1.43768824	2.889553023	6.37e-05
LRRC2	0.715807243	0.524528646	0.976838945	0.035058045
LRRC40	0.662483488	0.470354712	0.933092325	0.018460724
LRRC59	0.538962625	0.349911221	0.830155462	0.00503872
LRRC61	1.451994558	1.069894905	1.970556349	0.016684944
LRRC69	1.864123805	1.031555017	3.368659454	0.039125137
LRRC8A	1.506834748	1.093190422	2.076994924	0.01227477
LRRC8D	0.594204044	0.361156718	0.977632226	0.04046098
LRRN2	1.436488011	1.0379954	1.987964306	0.028894877
LRRN4	2.090000589	1.299293696	3.361905377	0.002369565
LSAMP	0.629527406	0.428393826	0.92509446	0.018452653
LTB4R	1.411407127	1.106566477	1.800226302	0.005509648
LTBP3	1.277041058	1.027601721	1.587029128	0.02741715
LUZP1	0.632922541	0.412221805	0.971784943	0.036547057
LYPD6	0.711190273	0.508428852	0.994812946	0.046554066
LZTS2	1.788390384	1.232978401	2.59399529	0.002185795
LZTS3	1.249112616	1.016263566	1.535312669	0.0345808
MACO1	0.592033255	0.351661903	0.996705564	0.048566194
MAD2L1	0.719641566	0.541388821	0.956584185	0.023474347
MADD	1.764722045	1.037442917	3.001846025	0.036119072
MAFK	1.477107947	1.072951441	2.033501055	0.016771537
MAGEA1	1.388990776	1.178244929	1.637431511	9.09e-05
MAGEA10	2.016666019	1.52266504	2.670936631	9.94e-07
MAGEA12	1.265522144	1.115736087	1.435416776	0.000248414
MAGEC1	1.852766961	1.020891415	3.362498068	0.042564557
MAK16	0.669987594	0.463787414	0.967864505	0.03284223
MAN1B1	1.750682333	1.04161776	2.942431234	0.034525565
MAN2A1	0.672994265	0.478932433	0.945689305	0.022507154
MAN2C1	1.655726699	1.168460135	2.346191214	0.004576654
MANEA	0.710473043	0.519078175	0.97243916	0.032803473
MANF	0.700528845	0.507521086	0.9669365	0.030431374
MAP2	2.046180501	1.204244792	3.476747147	0.008118607
MAP3K20	0.71357907	0.524675921	0.970494486	0.031487984
MAP7	0.650487003	0.437347933	0.967498206	0.033746143
MAPK11	1.467260928	1.095631416	1.964944233	0.010086326
MAPK12	1.619585841	1.200761983	2.184494792	0.001586398
MAPK15	1.22186503	1.024033001	1.457916054	0.026182703
MAPK8	0.500169171	0.275633312	0.907615983	0.022678899
MAPK8IP3	1.336647813	1.00243671	1.782284465	0.048093406
MAPK9	0.374224765	0.192935894	0.725858582	0.003639238
MAPKAPK3	0.635273191	0.441933028	0.913197253	0.014270449
MARK4	1.904737015	1.148859458	3.157934653	0.012491961
MARVELD1	1.574512905	1.157690247	2.141411223	0.003813247
MAT1A	1.234717706	1.01225056	1.506077522	0.037517375
MAT2B	0.586971389	0.359307242	0.958888024	0.033369292
MBD2	0.615963927	0.390741814	0.97100322	0.036917228
MC1R	1.686395923	1.228813882	2.314370996	0.001213147
MCCC2	0.641690245	0.442453531	0.930643203	0.01934009
MCPH1	0.609958629	0.386470312	0.962685925	0.033729176
MED10	1.699502086	1.038264276	2.781861428	0.034917505
MEGF6	1.303455914	1.060872308	1.601509725	0.011656336
MESP2	1.447412202	1.027900723	2.038136598	0.034213132
METTL25	0.578502282	0.339936308	0.984492927	0.043635434
METTL27	1.245179764	1.062931766	1.458675611	0.006610564
MFHAS1	0.649814398	0.474523468	0.889858521	0.00719932
MFNG	1.452156722	1.132359519	1.862269985	0.003288512
MGST2	0.712154576	0.515203394	0.984395961	0.039861655
MICALL2	1.411445216	1.06335899	1.873476048	0.017071959
MID2	1.699410181	1.217765232	2.371553144	0.001816837
MMAA	0.367479148	0.219058995	0.616459159	0.000148975
MMD	0.665825466	0.453050673	0.978529727	0.038410332
MMP10	0.757441825	0.620246713	0.92498373	0.006434088
MMS19	2.127204729	1.202676935	3.762440126	0.009479569
MOB4	0.606633341	0.390074769	0.943419159	0.026522086
MOGS	2.286097087	1.224837788	4.266883288	0.009405827
MORC2	2.057191416	1.204858744	3.512475253	0.00822416
MOSPD3	1.38648864	1.002736835	1.917103952	0.048098728
MPC1	0.683146047	0.495520288	0.941815165	0.020025501
MPC2	0.66383137	0.486275129	0.906219672	0.009878546
MPHOSPH9	0.597655835	0.363791974	0.981859203	0.042129044
MPP2	2.316194304	1.327257187	4.04198682	0.003111301
MPRIP	1.764678293	1.14691414	2.715189714	0.00978137
MRAP	2.65022974	1.097692106	6.398622746	0.030217649
MROH8	0.356808701	0.139768434	0.910881271	0.031148634
MRPS18C	0.545852597	0.325381681	0.915709383	0.021815661
MRPS36	0.622914928	0.429133103	0.904201994	0.012787901
MRS2	0.570859502	0.352388975	0.924775161	0.022744453
MS4A2	0.432590455	0.218847874	0.85508942	0.015941632
MSI2	0.637757958	0.4084478	0.995807085	0.047878478
MTA1	1.531666208	1.034583263	2.267581021	0.033188171
MTHFSD	1.898224574	1.051795188	3.425815764	0.03337036
MTM1	0.529778571	0.341291848	0.822361669	0.004630154
MTMR7	0.144555669	0.029721519	0.703071101	0.01655306
MTMR9	0.521851783	0.30060142	0.905948093	0.020836747
MTUS1	0.60710686	0.447832133	0.823028793	0.001306833
MUC16	2.631554618	1.542651214	4.489076754	0.000383986
MUCL3	1.384720487	1.000004032	1.917443094	0.049997162
MXRA8	1.202551711	1.00114962	1.444470026	0.048581117
MYB	0.725055245	0.569390677	0.923276636	0.009125057
NAT1	0.61367029	0.463964141	0.811681749	0.000620958
NAT2	0.78253635	0.65195979	0.939265195	0.008471831
NAT8L	1.657665623	1.014457093	2.708695455	0.043669043
NAV3	3.548806619	1.551856774	8.115457965	0.002688727
NBN	0.72454443	0.525800907	0.998409519	0.048873406
NBPF1	0.419343378	0.221735093	0.793058356	0.007514709
NCAPG	0.714561811	0.517110522	0.987407063	0.0416736
NCKAP5L	1.826358975	1.201634751	2.775874367	0.004803609
NCOA7	0.750213899	0.586352466	0.959867873	0.02227041
NDC1	0.613795798	0.436060348	0.863975096	0.005139227
NDOR1	1.546705791	1.070613879	2.234511293	0.020153837
NEBL	0.724807138	0.560608016	0.937099313	0.0140634
NEK4	0.42555565	0.255482705	0.708844897	0.001031432
NEK9	1.942118502	1.160271635	3.250811415	0.011551151
NFATC1	1.450205031	1.041493699	2.019306149	0.027759678
NFATC2IP	1.736559695	1.055571897	2.856877474	0.029788503
NFATC4	1.586312709	1.114635147	2.257588967	0.0103851
NFKB2	1.409108876	1.022008524	1.942829025	0.036366234
NGF	1.655058335	1.009143096	2.714400071	0.045931625
NGLY1	0.436630928	0.254154627	0.750120388	0.002688007
NHLRC4	2.42038867	1.167852432	5.016285582	0.017441043
NISCH	1.780265087	1.133480215	2.796117426	0.012283374
NKAIN4	3.25983144	1.970022421	5.394101561	4.25e-06
NLN	0.633816284	0.413773291	0.970877267	0.036099702
NMNAT1	0.665449038	0.444349589	0.996563142	0.048078667
NOG	3.759170375	1.62581568	8.691859773	0.001958752
NOL11	0.594130832	0.387718076	0.910433294	0.01680928
NOP14	0.591054761	0.398269216	0.877159763	0.00903658
NOTCH3	1.298206669	1.04702447	1.609647724	0.017368678
NOXA1	1.362375398	1.100529393	1.68652172	0.004517053
NPDC1	1.307194808	1.057679483	1.615572858	0.013179568
NPEPPS	0.619516967	0.384360246	0.998545703	0.049305606
NPPA	3.537934432	1.032765901	12.11986185	0.044295481
NPR2	1.550063302	1.022859748	2.348998723	0.038778222
NRG1	0.349127029	0.150188986	0.811575371	0.014482861
NRIP2	1.757398768	1.141173875	2.706380245	0.010484954
NSD2	0.622801918	0.394742279	0.982621447	0.041818954
NSF	0.534123956	0.301961384	0.944784383	0.031149701
NSMF	1.340925432	1.106435277	1.625111791	0.002778044
NTN5	2.956424939	1.262767267	6.921662165	0.012507166
NUDT17	1.993273899	1.222919105	3.248899146	0.005651902
NUDT6	0.405257686	0.20415321	0.804463434	0.009825116
NUDT9	0.639337529	0.40875669	0.999989691	0.04999472
NUMBL	1.673636897	1.217759044	2.300176276	0.001502076
NUP54	0.624514565	0.426113731	0.915291889	0.015787841
OAZ2	1.942913852	1.097847318	3.438469242	0.022578969
ODF3L2	1.723765589	1.070612764	2.775389857	0.025042567
OIT3	0.660307882	0.47978838	0.908747516	0.010858662
OLFM2	1.295457478	1.065650784	1.574821791	0.009372501
OR2B6	3.787667855	1.683893239	8.519796533	0.00128237
OR51B4	2.250965164	1.197259703	4.232034336	0.011772565
OR51B5	2.067288037	1.183015353	3.612531162	0.010768784
ORC1	0.706892679	0.527885984	0.946600733	0.019895252
OVGP1	0.731571016	0.536670818	0.997252196	0.047999653
OVOL3	2.113449771	1.276713686	3.498568224	0.003615445
P2RX5	1.471574162	1.027268754	2.108046707	0.035146279
P4HA1	1.316309662	1.028265784	1.68504209	0.029170032
PABPC1L	1.232872549	1.031752693	1.473196759	0.021223312
PACS1	1.493893189	1.025886581	2.175403112	0.036327196
PADI1	1.292862888	1.005147688	1.66293418	0.045506547
PAFAH2	0.690702701	0.486613442	0.980388498	0.038377328
PAGE1	1.282606553	1.036587693	1.587014374	0.021981787
PAK1	0.576307123	0.336739625	0.986310713	0.044405597
PALB2	0.545884971	0.305372991	0.975824353	0.04109812
PANX2	1.541784583	1.110136258	2.14126841	0.009782317
PAQR3	0.565639794	0.343588292	0.931196971	0.025076176
PAQR6	1.414735559	1.081945105	1.849887477	0.011226406
PARP10	1.479244647	1.087471252	2.012158686	0.012626337
PARP6	1.3680909	1.002880463	1.866296913	0.047915418
PARPBP	0.700729192	0.509963864	0.962855283	0.028276945
PATL2	2.611479648	1.353863455	5.037307068	0.004185601
PAXX	1.570471803	1.101236464	2.239647673	0.012686067
PBX4	1.490634449	1.052940852	2.110271491	0.024396406
PBXIP1	1.33079253	1.004649193	1.762813101	0.046338032
PCDHB2	1.541681311	1.085927205	2.188711412	0.01547753
PCDHB5	2.185626694	1.140469976	4.188592553	0.018471994
PCDHB6	2.573007544	1.313989636	5.038371416	0.005844345
PCED1A	1.492590909	1.179966137	1.888043691	0.000837792
PCGF2	1.404806192	1.037865979	1.901479072	0.027765072
PCM1	0.728698682	0.535963943	0.99074159	0.04345502
PCOLCE2	1.604679813	1.210762586	2.126756584	0.000999254
PCSK2	2.629247478	1.248866553	5.535373081	0.01092615
PDCD6IP	0.572559472	0.354707927	0.924209256	0.022454824
PDE12	0.403781526	0.223556364	0.729299395	0.002643024
PDE1B	1.959645862	1.225068996	3.134690305	0.005001916
PDE6B	2.389675946	1.044819983	5.465583753	0.039033364
PDIK1L	0.656015322	0.443506946	0.970348056	0.034800947
PDK3	0.691645485	0.481806715	0.992874243	0.045637238
PDPK1	0.568652718	0.340765932	0.948938503	0.030728709
PDSS2	0.531212671	0.338967961	0.832488419	0.005783673
PDZD4	1.538675672	1.012004445	2.339439157	0.043822518
PEX13	0.534051359	0.327713946	0.870304294	0.011819783
PGM2	0.562341912	0.391056206	0.808652109	0.001897034
PHACTR3	1.406830692	1.046401551	1.891408318	0.023801734
PHACTR4	0.59072171	0.353268061	0.987782869	0.044768191
PHF1	1.79545743	1.273553217	2.531238852	0.000838061
PHF2	1.969814202	1.181573501	3.283898957	0.009327866
PHF21A	1.962719266	1.091399721	3.52965723	0.024318685
PI4K2A	1.911419224	1.109901743	3.291753955	0.01949462
PIANP	2.507204727	1.261496615	4.983030051	0.008720474
PIDD1	1.408731978	1.000838874	1.982862413	0.049440684
PIGF	0.477415753	0.28269886	0.806249454	0.005683672
PINX1	0.570202837	0.331526656	0.980709304	0.042319233
PIP4K2B	1.8012457	1.133865246	2.861438856	0.012703831
PIP5KL1	1.969767884	1.039071893	3.734087644	0.037763118
PKM	1.366718812	1.030165708	1.813223153	0.030309968
PKN1	1.336407818	1.025986046	1.740750629	0.031540624
PLA2G15	1.59905781	1.006342952	2.540869269	0.046952906
PLAC1	1.448119994	1.033937693	2.028218461	0.031229992
PLCB2	1.557651969	1.111044509	2.18378259	0.010146678
PLCG2	1.544353731	1.057976039	2.254331252	0.024322766
PLCH2	1.386989814	1.078580774	1.783585237	0.010787586
PLEC	1.37463485	1.075110867	1.757605685	0.011163406
PLEKHG2	1.475634372	1.054745281	2.064476456	0.023142953
PLEKHG4B	3.710990484	1.36220902	10.10964556	0.010333075
PLEKHH3	1.4499049	1.003311126	2.09528646	0.047978289
PLIN1	1.225482331	1.000008682	1.501793905	0.049990219
PLK4	0.610544203	0.418350521	0.891033249	0.010523462
PLXNA3	1.473189148	1.080504512	2.008586026	0.014305554
PMCH	0.025257214	0.002785642	0.229005308	0.001073997
PMM2	0.407121141	0.242788707	0.682682591	0.000656034
PNLDC1	1.55213071	1.089162128	2.211892682	0.014993084
PNMA1	1.287489446	1.012473111	1.637207996	0.039296344
PNPLA7	1.435702932	1.023666063	2.013589183	0.036127281
PODXL	1.398646055	1.077442851	1.815605148	0.011726111
POFUT2	2.323754587	1.400362625	3.856026492	0.001101976
POLD3	0.474908661	0.285790604	0.789173028	0.004056758
POLG	1.614916279	1.079242439	2.416467788	0.019762619
POLM	1.603294081	1.092057865	2.353860534	0.015976474
POLR2H	1.658982158	1.043604492	2.637226864	0.032319662
PON3	1.358598749	1.034112056	1.784903823	0.027745872
POU3F2	2.77580617	1.263348968	6.098948183	0.011021661
POU4F1	2.845794694	1.634977631	4.953307793	0.000216792
PPA2	0.570949116	0.383177118	0.850736849	0.005879551
PPARGC1A	0.602094925	0.44146428	0.821172439	0.001353664
PPFIA4	3.667921768	1.962648729	6.854843608	4.63e-05
PPM1M	1.442971594	1.028812997	2.023853729	0.033625439
PPP1R13L	1.392372866	1.050980004	1.844661353	0.021086763
PPP1R17	3.220909064	1.80852747	5.736299486	7.12e-05
PPP1R1A	1.762555282	1.184703136	2.622261247	0.005171336
PPP1R26	1.548012247	1.038408431	2.30770653	0.031955289
PPP1R3E	1.993711677	1.255122346	3.166931306	0.003473767
PPP1R8	0.563295851	0.325540975	0.974692096	0.040209352
PPP2CB	0.624261139	0.424781868	0.917416675	0.016450365
PPP2R2A	0.675787483	0.483323639	0.944892171	0.021939471
PRAME	1.26749529	1.041096957	1.543126506	0.018219133
PRDM5	0.590031949	0.361324907	0.963503191	0.03498274
PRELID2	0.539000591	0.369398949	0.786471205	0.001346185
PRG4	1.54333978	1.129290813	2.109197781	0.006471049
PRKAR2A	0.438753943	0.273360785	0.70421594	0.000643505
PRMT2	1.651408722	1.054360599	2.58654465	0.028438049
PRNP	1.262610588	1.009324216	1.579458286	0.04123021
PROCA1	1.661570961	1.029047578	2.6828867	0.037792784
PROK1	1.92247233	1.083916129	3.409765535	0.025379493
PRPF38A	0.547683436	0.314889064	0.952580386	0.033007055
PRPS2	0.635923735	0.440511943	0.918020506	0.015666602
PRPSAP1	0.58678238	0.356028946	0.967094291	0.036508712
PRR11	0.685554264	0.480278801	0.978566299	0.037590041
PRSS53	3.832237001	1.647308135	8.915175078	0.001816702
PRXL2A	1.415737082	1.018745691	1.967430638	0.038398221
PSD3	0.679500959	0.476059044	0.969882959	0.033303212
PSMA5	0.612420592	0.409970081	0.914844762	0.016638071
PSMB2	0.553283208	0.337224212	0.907770845	0.019129068
PSMD12	0.43677927	0.260845114	0.731377053	0.001636361
PSMD6	0.468559899	0.244129665	0.899310532	0.022666634
PTH1R	2.101211054	1.336107488	3.304440649	0.001307475
PTP4A2	0.576819783	0.357275791	0.931272343	0.024366542
PTPN6	2.02183944	1.243661525	3.2869351	0.004518987
PTTG1	0.761806329	0.583081061	0.995314239	0.046108978
PTTG1IP	1.651700771	1.072090917	2.544667988	0.022867384
PUDP	0.71936236	0.5600536	0.923986927	0.009910443
PXDC1	1.372185835	1.040492309	1.809618341	0.025018349
PXK	0.565147025	0.324500668	0.984254245	0.043796588
PYGO2	1.909242567	1.04440044	3.490239032	0.035631542
QRICH2	2.010600917	1.223384042	3.304372059	0.00586252
QRSL1	0.596035555	0.374950208	0.947481495	0.028663383
QSOX2	1.768693555	1.152952571	2.713274569	0.009005241
RAB17	1.446089227	1.035317965	2.019837504	0.030499256
RAB28	0.549911941	0.322282978	0.938315593	0.028270844
RAB36	0.758746501	0.577117861	0.99753671	0.047970413
RAB3B	0.647446579	0.420234583	0.99750732	0.048691694
RAB3IL1	1.387503708	1.071814496	1.796175129	0.012900318
RABGAP1	1.679415647	1.050947516	2.683708626	0.030178629
RAD52	1.669420337	1.021501163	2.728302584	0.040869936
RALGDS	1.969227664	1.247370117	3.108826755	0.003628619
RARA	1.306961614	1.022466661	1.670615508	0.032569365
RASGEF1B	0.671519754	0.453832562	0.993623677	0.046375208
RASSF7	1.443955158	1.046252844	1.992832337	0.02541505
RBCK1	1.409025967	1.028425485	1.930479361	0.032807149
RBL1	0.634385295	0.44634688	0.901641124	0.011174401
RBM17	2.232243139	1.18759661	4.195792905	0.012633353
RBM3	0.678081048	0.512933322	0.896400931	0.006373248
RBM47	0.58403044	0.383019772	0.890532497	0.012468723
RBM6	1.408341133	1.00887282	1.965980952	0.04423397
RBM7	0.561261048	0.365374528	0.862167283	0.008361543
RBP7	1.309445419	1.031455585	1.662356896	0.026805516
RCCD1	1.472369266	1.003778164	2.15971151	0.047787101
RCHY1	0.600576197	0.373927488	0.964603511	0.034941656
REXO2	0.648866479	0.434180458	0.96970672	0.034855749
REXO4	1.730306955	1.04924388	2.85344734	0.031689309
RFC1	0.598114498	0.378771773	0.944476274	0.027451318
RFFL	0.44713127	0.251542272	0.794802284	0.006097922
RGL2	1.676184064	1.22053974	2.301926701	0.001416421
RGS3	1.848580213	1.031966021	3.311396631	0.038851519
RHPN1	1.24483841	1.004253485	1.543059287	0.045640822
RIMKLB	1.732276157	1.168020979	2.569115399	0.006289073
RIMS4	3.113106923	1.409706338	6.874789772	0.004962262
RIN2	1.441583708	1.037262885	2.003507133	0.029420061
RIOK2	0.64355731	0.419569396	0.987121597	0.043450643
RIPK4	1.572744422	1.085762182	2.278146226	0.016611564
RIPOR1	1.427948647	1.075634705	1.895659679	0.01372673
RLN3	2.925318839	1.613962927	5.302160391	0.000403825
RMDN2	0.594455981	0.359621848	0.982637499	0.042532984
RNF157	0.7711392	0.632726745	0.939830141	0.010030598
RNF207	1.492393601	1.127176095	1.975945613	0.005174436
RNF208	1.320975017	1.048330578	1.664527425	0.018268222
RNF212B	0.016471359	0.000403991	0.671563824	0.029975364
RNF215	2.134708248	1.166258362	3.907349739	0.01394776
RNF216	2.025446005	1.22285259	3.354804621	0.006117706
RNF4	0.537477475	0.291861336	0.989792071	0.046272579
RNFT1	0.655504807	0.457158422	0.939907331	0.021617627
ROBO3	1.705782487	1.134518601	2.564694743	0.010272397
RORC	0.756253902	0.611748403	0.934894086	0.00981729
RP9	1.607000545	1.017412616	2.538253125	0.041953356
RPGRIP1L	0.425664161	0.207377412	0.873720895	0.019917608
RPP14	0.374595243	0.209763636	0.668951007	0.000903764
RPS6KA5	0.351738388	0.173593801	0.712697646	0.00373144
RRAGB	1.616499318	1.118507434	2.336211604	0.010587848
RRNAD1	1.624882316	1.056296474	2.499527931	0.027159528
RSBN1	0.643103753	0.416379171	0.993283206	0.046552397
RSPH14	0.475241966	0.246554471	0.91604474	0.026292516
RSPO4	1.544378484	1.196899388	1.992736338	0.000831657
RTL8C	1.268278142	1.043414345	1.541601814	0.016997355
RTN2	1.362177221	1.035940526	1.791151841	0.026915031
RUNX3	1.244292403	1.011006449	1.531408218	0.039084273
RYR2	1.590896153	1.0048505	2.518733452	0.047635556
S100Z	3.545253775	1.404572365	8.948506069	0.007381253
S1PR3	1.391449503	1.040906626	1.860043611	0.025701725
SAGE1	1.69456867	1.052514328	2.728288727	0.029961414
SALL1	0.394506457	0.220684056	0.705240546	0.001699788
SCART1	2.284446633	1.061082205	4.918277206	0.034729143
SCG2	1.259324631	1.021048856	1.553205332	0.031192087
SCGB1D2	2.531681034	1.25256463	5.117028456	0.009676319
SCGB2A1	0.784740593	0.627009602	0.982150507	0.03423609
SCGB2A2	2.958510038	1.116989505	7.83604645	0.029066304
SCLT1	0.601863155	0.366569209	0.988187902	0.044756828
SCP2	0.638654506	0.447194676	0.912085049	0.013660563
SEL1L3	0.621986081	0.406419139	0.951890912	0.028738329
SEMA4C	1.536772551	1.14896301	2.055479464	0.003782098
SENP8	0.402608664	0.19435429	0.834011624	0.0143476
SEPHS1	1.72855853	1.001584071	2.983189009	0.049339186
SERAC1	0.48242511	0.278869999	0.834560864	0.009142154
SERPINA5	1.448535046	1.035667208	2.025992291	0.030411057
SERPINH1	1.338545281	1.016261896	1.763033207	0.038010291
SERTAD2	1.540818018	1.009367885	2.352086092	0.045159153
SEZ6	2.660109538	1.610426068	4.393981751	0.000132992
SEZ6L2	1.329029312	1.0794628	1.63629438	0.007350719
SFSWAP	2.026177442	1.079199412	3.80411162	0.028012399
SFXN1	0.631457716	0.411119721	0.96988499	0.035762598
SFXN3	1.493239428	1.053041805	2.117450587	0.02444944
SGO2	0.680350727	0.485048745	0.954289888	0.025682129
SGSM2	1.436837581	1.007277186	2.049587008	0.045503051
SH2D6	1.575655169	1.045342241	2.375001327	0.029872352
SH3D19	0.675394412	0.48745432	0.935795608	0.018334263
SHANK1	2.612863532	1.200519684	5.686750434	0.01549715
SHANK3	1.542642097	1.154781177	2.060775398	0.003346495
SHC2	1.252420046	1.020363035	1.537252837	0.031336669
SHOX2	1.883953086	1.091636198	3.251338895	0.022913448
SHQ1	0.313260488	0.162923637	0.602319806	0.000501678
SIAH1	0.540132151	0.310915323	0.938335035	0.028827524
SIAH2	1.864209909	1.04398335	3.328863994	0.03525037
SIMC1	0.541180363	0.335491821	0.872975636	0.011842426
SIN3B	2.129710934	1.281230753	3.540087256	0.003547823
SIPA1	1.488999338	1.056956009	2.097645512	0.022800752
SIX1	2.044489463	1.21666291	3.435575399	0.006923254
SIX2	1.297990048	1.075355276	1.566717719	0.006593459
SIX4	2.306557451	1.530649491	3.475784173	6.48e-05
SKIV2L	1.619684841	1.036522124	2.530943551	0.034219716
SLC10A7	0.533654926	0.339173485	0.83965166	0.006613086
SLC16A8	1.957718326	1.373295276	2.790849945	0.000204455
SLC18A2	0.179371725	0.050994203	0.630938687	0.007414305
SLC23A2	1.853813948	1.230369668	2.793165536	0.003165632
SLC25A24	0.71921339	0.533479052	0.969612394	0.030585577
SLC25A46	0.650786092	0.427583852	0.990501713	0.045016836
SLC25A51	0.440846004	0.229215747	0.847870194	0.014107703
SLC27A6	2.692725328	1.221329428	5.936784561	0.01406405
SLC29A4	1.386571556	1.081672566	1.777414665	0.009891213
SLC2A3	1.208765086	1.025557859	1.424700732	0.02376528
SLC2A6	1.441679646	1.073072764	1.936905185	0.015178647
SLC30A9	0.610756547	0.419416367	0.889387227	0.010132455
SLC35D1	0.628195417	0.446913889	0.88301011	0.007446993
SLC35G2	1.692706552	1.106514313	2.589442755	0.015240662
SLC36A4	0.588202231	0.38660781	0.894916903	0.013194052
SLC39A13	1.573424649	1.065277566	2.323962509	0.022742019
SLC39A14	0.668197212	0.487993787	0.914945078	0.011926191
SLC39A8	0.753937514	0.620423358	0.916183711	0.004507979
SLC43A3	1.26794167	1.058061299	1.519454572	0.010133094
SLC4A2	1.534573032	1.027941337	2.290903484	0.036192129
SLC4A3	1.359381929	1.041282785	1.774656468	0.023983634
SLC4A4	0.762391147	0.615019809	0.945075675	0.01330861
SLC4A7	0.691971242	0.49463164	0.968041995	0.031588624
SLC5A12	2.484699988	1.234596607	5.000608292	0.010755714
SLC6A1	2.70186029	1.386843805	5.263786013	0.003488368
SLC6A15	2.258991314	1.318735645	3.869647246	0.003002889
SLC9A3R2	1.436104077	1.049739462	1.964673134	0.02360197
SLF1	0.551866511	0.321592179	0.947027525	0.030966524
SLITRK4	2.262716294	1.190824309	4.29944618	0.012659506
SMAD1	0.567392629	0.323915099	0.993885116	0.047545363
SMAD2	0.519957696	0.327276011	0.826079506	0.005625062
SMAP1	0.686546388	0.475736433	0.990771171	0.044483598
SMARCD3	1.644798053	1.070015371	2.528338104	0.023301117
SMC1B	1.938984941	1.333338513	2.819735997	0.000528915
SMG8	0.658841476	0.44020556	0.986066805	0.042543629
SMIM5	1.505361724	1.024158277	2.21265987	0.037394007
SMOX	1.300695254	1.010180733	1.674757881	0.041499378
SNAI1	1.493347331	1.112965716	2.003733106	0.007506597
SNAPC3	1.499971384	1.003134689	2.242883411	0.048244167
SNAPC4	1.645703313	1.090573962	2.483407353	0.017645699
SNAPC5	1.782916306	1.081169961	2.940139542	0.023465868
SNIP1	0.515759914	0.275739874	0.964707372	0.038225647
SNX7	0.634448227	0.446161613	0.902194497	0.011311088
SORT1	0.645320831	0.450269408	0.924866242	0.017064403
SOX12	1.320486121	1.015664179	1.716791468	0.037890861
SPA17	0.589528836	0.392701634	0.885008411	0.010794403
SPAG4	1.380719583	1.04605198	1.822458734	0.02273461
SPAG8	3.248332724	1.077093848	9.796421641	0.036454043
SPATA13	0.476622015	0.246125943	0.922976841	0.027972836
SPATA6	0.519540774	0.329055663	0.820294701	0.004953295
SPCS1	0.627881715	0.405760324	0.971596839	0.036679004
SPCS3	0.636495974	0.431740042	0.938358935	0.022535228
SPOUT1	1.763701707	1.075070357	2.893432688	0.024668045
SPPL2B	1.354384942	1.005967639	1.823476721	0.0455893
SPR	1.673936099	1.063432667	2.634921939	0.026036677
SPTBN4	3.049731416	1.235090436	7.53051067	0.015615
SRBD1	0.598568989	0.372668005	0.961404871	0.033773615
SRF	1.584247714	1.022546356	2.45450077	0.039419921
SRMS	1.259079713	1.048491122	1.511964851	0.013623759
SRSF1	0.657956503	0.457720983	0.945787446	0.023758629
SSTR2	2.932215683	1.229223673	6.994568202	0.01529811
SSX2IP	0.540132634	0.373928617	0.780211112	0.001028091
ST7L	0.413297555	0.212372045	0.804318991	0.009296034
STAB1	1.264930817	1.009480764	1.585022744	0.041156531
STK25	2.131578493	1.279187382	3.551963486	0.003672046
STK31	1.380300927	1.023244225	1.861951042	0.034821784
STK35	1.420245455	1.004148406	2.008763984	0.047326347
STPG3	1.705303976	1.082491132	2.686453093	0.021346523
STX18	0.565998704	0.352110554	0.909812357	0.018760615
STX1B	2.085917045	1.286198297	3.38287644	0.00288055
STXBP4	0.24602622	0.097858842	0.61853277	0.002870328
STXBP5	0.624766676	0.415667803	0.939051322	0.023670822
SUCLG2	0.695469135	0.532607235	0.908131333	0.007633088
SUMF2	1.59377393	1.076062676	2.360564489	0.020031466
SUMO3	1.727454455	1.022050342	2.919718109	0.041209655
SUN1	1.956349143	1.215607051	3.148469701	0.005706786
SYAP1	0.631030312	0.423813776	0.939561846	0.023395033
SYCE2	1.632894306	1.158940122	2.300674354	0.005059631
SYN1	1.410889371	1.038306689	1.917168441	0.027789457
SYNGR3	1.256587788	1.013221058	1.558409051	0.037566721
SYT1	1.314247543	1.019321337	1.694506474	0.035069148
SYT17	1.455444111	1.037221037	2.042301001	0.029901026
SYT4	2.349182606	1.307852261	4.219634801	0.00426172
SYT8	1.441570344	1.090362993	1.905902045	0.010251933
TAF1B	0.568139301	0.376113146	0.858205221	0.007219293
TAF1C	1.748342511	1.206017769	2.534541043	0.003191514
TAMM41	0.535169288	0.297803097	0.961729984	0.036577951
TAOK2	2.027382264	1.186541436	3.464083697	0.009716617
TAS2R38	1.673390473	1.114487025	2.512578083	0.013040995
TAS2R5	1.672772665	1.026297377	2.726469393	0.039007691
TBC1D12	0.601345574	0.366608227	0.986384027	0.043982164
TBC1D14	0.601525358	0.393018617	0.920650424	0.019248344
TBC1D17	1.846168562	1.164714326	2.926329901	0.009087788
TBC1D8	1.476220024	1.05628621	2.063101401	0.022571961
TCAIM	0.519207459	0.327673551	0.82269803	0.00525439
TCEANC	0.369720439	0.177921225	0.76827935	0.007668137
TCEANC2	0.411273099	0.200446295	0.843844792	0.015393712
TCF7L1	1.668275198	1.121072281	2.482571537	0.011620344
TCTEX1D2	0.693242486	0.508405714	0.945278802	0.020577486
TDRD6	0.252259223	0.07047743	0.902909136	0.034264446
TDRD7	0.640388519	0.412609562	0.993911662	0.04690095
TENT4A	1.893250716	1.039294561	3.448876197	0.036986057
TEX11	0.177704517	0.040491988	0.779880093	0.022054755
TEX2	0.470890012	0.279725917	0.792695242	0.004593581
TFAP2B	2.728152974	1.650909933	4.508312961	9e-05
TFB1M	0.628095334	0.419604208	0.94018063	0.023841502
TGFB3	1.222855449	1.017031304	1.470333747	0.032390347
TGM6	1.914625113	1.084524419	3.380089245	0.025106049
THAP1	0.608944697	0.379822193	0.976282194	0.039433638
THAP9	0.519950891	0.285742339	0.946128353	0.03225237
THBS3	1.548024864	1.131089529	2.118648362	0.006346002
THOC7	0.63392074	0.443547508	0.906003298	0.012359041
THSD7B	3.026297863	1.468793721	6.235374395	0.002679623
TIGD1	1.59836817	1.139265988	2.242479662	0.006633854
TIGD6	0.374842869	0.202155113	0.695046366	0.001841598
TIMP1	1.383008019	1.108436383	1.725594008	0.004082572
TJAP1	1.625613998	1.042350232	2.535252346	0.032121629
TKTL1	1.248639889	1.015856006	1.53476631	0.034909539
TLE6	1.736639459	1.158105192	2.604181929	0.007584523
TLX2	3.689091968	1.726733501	7.881586555	0.000751083
TMC8	1.399369223	1.096763822	1.785465734	0.006873084
TMED4	1.764123332	1.081418955	2.877821882	0.02299901
TMED5	0.703943048	0.529961478	0.935041197	0.015364945
TMEM127	1.877918556	1.053401762	3.347799703	0.032652185
TMEM132E	3.195652293	1.269592167	8.043680361	0.013633598
TMEM139	1.345415897	1.021919728	1.771317146	0.034473435
TMEM154	0.596698778	0.389172593	0.914888248	0.017889619
TMEM165	0.591392673	0.389630774	0.897632623	0.013616939
TMEM184A	1.496903744	1.1416387	1.962723249	0.003520285
TMEM192	0.610167332	0.382868202	0.972408185	0.037743116
TMEM213	2.823683818	1.862286238	4.281398927	1.02e-06
TMEM86B	1.642070044	1.012668684	2.662661611	0.044324366
TMEM88	1.575575381	1.165609988	2.129732764	0.003110794
TMPRSS11E	1.422838918	1.178911251	1.71723748	0.000237559
TMUB1	1.445348839	1.005800019	2.076986703	0.046455926
TNFRSF10C	0.702411771	0.493418777	0.999926066	0.049952055
TNFRSF11A	0.752131704	0.600954171	0.941339834	0.012847268
TNFRSF13C	1.49143587	1.043887383	2.130862956	0.02809819
TNFRSF19	1.277262053	1.062320944	1.535692543	0.00924058
TNIP3	0.571469677	0.328865865	0.993041925	0.047174419
TNK2	1.537454292	1.120812927	2.108974337	0.007648363
TNKS	0.603621279	0.399825754	0.911293592	0.016308012
TNNT1	1.219633676	1.068457586	1.392199674	0.003275034
TNNT3	3.687644626	1.445361939	9.408524275	0.006318384
TNPO2	1.709633562	1.049255042	2.785640097	0.031319324
TOM1L1	0.612844147	0.401470548	0.935505608	0.023275201
TOX2	1.419544266	1.034614276	1.947688108	0.029944852
TPK1	0.555546822	0.340106341	0.907458151	0.018882714
TPM2	1.203010658	1.033498229	1.400326194	0.017071166
TPMT	0.722996092	0.525608592	0.994510661	0.046173904
TRAF1	1.712841486	1.160887316	2.52722716	0.006694201
TRAF2	1.715084224	1.094401641	2.687782788	0.01859692
TRAPPC3L	1.37e-05	2.74e-09	0.068035308	0.009917322
TRARG1	1.413197853	1.057827938	1.88795181	0.019263783
TRDMT1	0.412865279	0.175263731	0.97257851	0.043014863
TREML2	1.420090837	1.066484344	1.890940074	0.016371252
TRIM2	0.755223066	0.58120481	0.981344047	0.035650472
TRIM32	2.101249053	1.115976318	3.956398995	0.021458019
TRIM45	1.87310459	1.087990156	3.224772564	0.023561019
TRIM8	1.664108906	1.104297788	2.50770986	0.014927505
TRIP10	1.821745836	1.162804735	2.85409733	0.008833197
TRIP6	1.320792924	1.083031399	1.610751036	0.006002055
TRMT10A	0.633389013	0.409921167	0.978679986	0.039682681
TRMT9B	0.40512276	0.191356724	0.857688442	0.018220145
TRNT1	0.628482051	0.404312638	0.976941235	0.039053992
TRPM5	1.624845962	1.247392469	2.116514624	0.000319588
TRPV4	1.548292334	1.117142489	2.145840101	0.008660241
TSC1	2.042283945	1.159054598	3.59855672	0.013485806
TSC22D4	1.628395599	1.077226523	2.461573466	0.02073266
TSPAN14	1.795764469	1.0392125	3.103090107	0.035923676
TSPAN9	1.475241235	1.057468385	2.058063135	0.022084963
TSPEAR	1.50620649	1.123890618	2.018575432	0.006110548
TSPYL2	1.764419642	1.223342061	2.544812914	0.002375344
TTC16	2.987317545	1.127392253	7.915670957	0.02772645
TTC4	0.448687086	0.222010144	0.906805866	0.025583801
TUBA1C	0.717869912	0.525686966	0.980311944	0.037065288
TUBA4B	3.816520383	1.405229943	10.36544084	0.008606017
TUBG2	1.503297868	1.058927539	2.134144591	0.022594346
TUBGCP6	1.45537573	1.040135797	2.036386519	0.028555548
TXNDC12	0.499570374	0.304288252	0.820178096	0.006076003
TXNL1	0.597333994	0.378544375	0.942578793	0.026824679
UBA3	0.622324336	0.393932369	0.983132154	0.042064829
UBE2D2	0.414460054	0.233260473	0.736417678	0.002671683
UBE2G2	2.013524782	1.236166533	3.279721573	0.004927918
UBE2K	0.578915736	0.352115551	0.951799568	0.031185077
UBTD1	1.316060738	1.008694782	1.717086178	0.042995252
UBTD2	0.522786989	0.318298846	0.858646645	0.010408707
UBXN2A	0.435034307	0.231243664	0.818421768	0.009839404
UBXN8	0.66032815	0.48812244	0.893286662	0.007104065
UCHL1	1.226781708	1.024579155	1.468889302	0.026135145
UCN	1.584248578	1.171378677	2.142640638	0.002819187
UCN3	0.729845792	0.556331283	0.957477848	0.022984914
UIMC1	0.493842685	0.258160802	0.944684848	0.033014309
ULK1	1.806794546	1.192563842	2.737385133	0.005258165
ULK3	1.634739555	1.079989179	2.474444621	0.020136295
ULK4	0.472974699	0.243763471	0.917713655	0.026837528
UNC5C	0.240696148	0.088009176	0.658279494	0.005528473
USO1	0.660579201	0.454911831	0.959229572	0.029355609
USP20	1.793651575	1.121329561	2.869081566	0.014778034
USP38	0.551784878	0.34434562	0.884188832	0.013451095
USP45	0.587482359	0.353139813	0.977333933	0.040535534
USP53	0.595573195	0.416677324	0.85127606	0.004462836
UST	1.354653866	1.055734649	1.738208649	0.017016472
VAMP1	1.475440671	1.078309989	2.018830573	0.015047595
VAT1	1.317097963	1.02564467	1.691372358	0.030897294
VAV2	1.345368871	1.041422487	1.738024118	0.023170668
VAX2	2.16380263	1.384310055	3.382220483	0.00070675
VDAC3	0.63173439	0.440668226	0.905643556	0.012444408
VEZF1	0.549758592	0.320753687	0.942263555	0.029533324
VGLL1	1.331891976	1.01390726	1.749604037	0.039475283
VPS37A	0.527159222	0.350981928	0.791769669	0.002035636
VPS37D	1.304591006	1.016115047	1.674965545	0.037037987
VPS39	1.893998693	1.058637006	3.388537361	0.031400843
VRTN	1.657994411	1.020909814	2.692642806	0.040992349
VWDE	1.867082351	1.161600314	3.001029238	0.009919633
WDR31	0.470262029	0.281246832	0.786307082	0.004020163
WDR72	1.229014254	1.039711686	1.452783553	0.015679936
WDR78	0.425937801	0.238351169	0.761158469	0.00395993
WDR86	2.060274656	1.186177751	3.578495427	0.010285608
WDR91	2.210156763	1.27672418	3.826036192	0.004618651
WFDC10B	1.474192376	1.099568088	1.976451649	0.009473484
WIPF3	1.430877521	1.084403322	1.888052571	0.011316444
WIPI2	1.821420617	1.065941258	3.112341362	0.028265881
WNT16	2.443539166	1.263400241	4.726042835	0.007938736
WRN	0.673008678	0.461096745	0.982311598	0.040124591
XAGE2	1.315975385	1.072254508	1.615093434	0.00859992
XCL1	1.494395643	1.020459943	2.18844292	0.039015336
XG	1.501498848	1.120033761	2.012884674	0.006568118
XPO7	0.550163282	0.365248298	0.828695545	0.004249691
XPR1	0.574934356	0.363807724	0.908583002	0.017761303
XRRA1	0.596342823	0.356315615	0.998061122	0.049142867
YBX3	1.846834771	1.135930304	3.00264784	0.013363369
YJEFN3	1.351874643	1.060964296	1.722550946	0.014743113
YPEL3	1.311510738	1.026427851	1.675773327	0.030116365
YTHDC2	0.595261474	0.390266731	0.907933458	0.016024159
ZBTB18	0.669267553	0.49389247	0.90691615	0.0095928
ZBTB34	1.862198018	1.047634859	3.310105071	0.034130735
ZBTB48	1.646059663	1.060129079	2.555832559	0.02641423
ZC3H12C	0.630941931	0.452705806	0.87935192	0.006547093
ZCCHC3	1.52843921	1.083777758	2.155540101	0.015579329
ZDHHC1	1.413514201	1.005739554	1.986620083	0.046270083
ZDHHC11	1.471629597	1.069697756	2.024584661	0.017599582
ZDHHC2	0.785925207	0.630208254	0.980117964	0.032498992
ZDHHC3	0.495354948	0.301714795	0.813273094	0.005485589
ZFP2	0.410825946	0.191312366	0.88221144	0.022527246
ZFP42	3.120865886	1.467953514	6.634953892	0.003101619
ZFP69	0.528898993	0.322716237	0.866811497	0.011503119
ZFR2	2.497197835	1.132325839	5.507246073	0.023333226
ZFYVE16	0.628056558	0.427960007	0.921710051	0.017477535
ZFYVE19	1.554413233	1.014923638	2.380672207	0.042552834
ZFYVE27	1.79324099	1.119244933	2.8731095	0.015166359
ZIC4	2.936315126	1.098915461	7.84586879	0.031708632
ZMIZ2	1.482866553	1.058049647	2.078251451	0.022160495
ZMPSTE24	0.656317621	0.460401023	0.935603525	0.019915703
ZNF132	0.388865822	0.184705327	0.818691207	0.012895991
ZNF133	1.58345702	1.078492391	2.324852874	0.018996364
ZNF142	1.715023555	1.029258083	2.857695114	0.038390255
ZNF160	1.600633993	1.052541716	2.434135522	0.027850162
ZNF180	0.551749508	0.328805473	0.92585904	0.024344686
ZNF212	1.979114711	1.150422248	3.404745559	0.013655195
ZNF235	0.347582694	0.149458529	0.808342826	0.014124845
ZNF276	1.537639607	1.009079509	2.343061712	0.045282377
ZNF280A	2.278861323	1.001098824	5.187508772	0.049694912
ZNF282	2.303104321	1.320059894	4.018218823	0.003305648
ZNF283	0.48198046	0.24204861	0.959745912	0.037812529
ZNF316	1.518487078	1.082359161	2.130349231	0.015601055
ZNF362	1.485619431	1.038365848	2.1255178	0.030313247
ZNF385A	1.307711942	1.06050677	1.612540883	0.012090823
ZNF385C	2.062153147	1.189023886	3.576442535	0.009988064
ZNF396	0.340475547	0.131484996	0.88164887	0.026456717
ZNF428	1.437486131	1.002112778	2.062009807	0.048674766
ZNF442	0.289429284	0.087972931	0.952216879	0.041295891
ZNF467	1.507138971	1.087672493	2.088374849	0.013702919
ZNF496	1.705607322	1.063998492	2.734116973	0.026580788
ZNF527	0.450414863	0.223767863	0.906625045	0.025443272
ZNF532	1.377002217	1.005795554	1.885209272	0.045931742
ZNF552	0.610238393	0.405199777	0.919030357	0.018072694
ZNF555	0.353566881	0.138486277	0.902685391	0.029701355
ZNF556	1.572612141	1.05368795	2.347098062	0.026696384
ZNF565	0.437625266	0.201595243	0.950001949	0.036648182
ZNF584	0.626028591	0.403007941	0.972466685	0.037141431
ZNF592	1.74952901	1.061193554	2.884348237	0.028321256
ZNF596	0.396503023	0.177550961	0.885462103	0.024025612
ZNF607	0.556952507	0.338825145	0.915504943	0.020993291
ZNF614	0.705118726	0.504068342	0.986359142	0.041333955
ZNF630	0.573956587	0.335183641	0.982822919	0.043062903
ZNF644	0.685142916	0.476441672	0.985263974	0.041344475
ZNF649	0.735518788	0.544294034	0.993925807	0.045540734
ZNF684	0.378369282	0.198357792	0.721742829	0.003181658
ZNF692	1.434410462	1.055475288	1.949390381	0.021170854
ZNF736	1.369507841	1.006393128	1.863637254	0.045445552
ZNF792	0.542428395	0.324246087	0.907423638	0.019806241
ZNF852	0.423455563	0.197543758	0.907720981	0.027186213
ZSCAN32	0.438736332	0.204147149	0.942896194	0.034806836
ZSCAN5A	0.382177254	0.179572034	0.813375281	0.012561054
ZW10	0.618325005	0.39004036	0.980221155	0.04086068
ZYG11B	0.556258864	0.356681848	0.867506787	0.009686288
