# Supplementary material for: Molecular Classification Based on Prognostic and Cell Cycle-Associated Genes in Patients With Colon Cancer
Source: Front Oncol. 2021 Apr 7;11:636591. doi: 10.3389/fonc.2021.636591 (PMC8059408; doi:10.3389/fonc.2021.636591)
Supplement: Supplementary Table 3 — Prognostic and cell cycle-related Micro RNAs (mRNAs). [file Data_Sheet_3.CSV]

id	HR	HR.95L	HR.95H	pvalue
PDCD6IP	0.572559472	0.354707927	0.924209256	0.022454824
TOM1L1	0.612844147	0.401470548	0.935505608	0.023275201
RNF212B	0.016471359	0.000403991	0.671563824	0.029975364
ACTR1B	1.612942056	1.013370709	2.567256042	0.043802639
RBM7	0.561261048	0.365374528	0.862167283	0.008361543
CDK9	1.968701032	1.150202068	3.369654655	0.013500005
ZMPSTE24	0.656317621	0.460401023	0.935603525	0.019915703
CDKN2A	1.253827	1.070689468	1.46828954	0.004988149
RRAGB	1.616499318	1.118507434	2.336211604	0.010587848
ANAPC10	0.611288952	0.385166626	0.970162412	0.036752593
CENPC	0.572593109	0.345693834	0.948419776	0.0303376
POLD3	0.474908661	0.285790604	0.789173028	0.004056758
PLK4	0.610544203	0.418350521	0.891033249	0.010523462
TENT4A	1.893250716	1.039294561	3.448876197	0.036986057
CHD3	1.47534133	1.092532343	1.992281559	0.011168274
PRDM5	0.590031949	0.361324907	0.963503191	0.03498274
CHEK1	0.648534746	0.435891142	0.964913659	0.032667068
KIF3A	0.598632368	0.377462522	0.949394154	0.029208004
DMC1	0.32705387	0.134313171	0.796379335	0.013840006
NUDT6	0.405257686	0.20415321	0.804463434	0.009825116
HAUS1	0.695158063	0.495019332	0.97621386	0.035823455
SSX2IP	0.540132634	0.373928617	0.780211112	0.001028091
CLTC	0.629728331	0.403887874	0.981851143	0.041271956
ARL8A	1.619991736	1.035755764	2.533776124	0.034523385
ZFP42	3.120865886	1.467953514	6.634953892	0.003101619
LIN54	0.59601044	0.364738416	0.973926597	0.038884461
CCNYL1	0.550526441	0.328575103	0.922405134	0.023408752
SGO2	0.680350727	0.485048745	0.954289888	0.025682129
CDCA2	0.675190038	0.504853459	0.90299785	0.008100645
ESCO2	0.654622587	0.478720511	0.895158494	0.007963288
DCTN1	1.71505809	1.025785118	2.867485795	0.039682125
DDX11	1.485390522	1.033724148	2.134404043	0.032412061
DHFR	0.666649555	0.485906583	0.914623603	0.011969238
EPB41L2	0.755118487	0.586976578	0.971425352	0.028849063
ERCC3	2.125498141	1.001037838	4.513058526	0.049685222
FES	1.45840296	1.076573921	1.975655506	0.014835985
MAPK15	1.22186503	1.024033001	1.457916054	0.026182703
TRIM32	2.101249053	1.115976318	3.956398995	0.021458019
FOXC1	1.314337333	1.062436096	1.625963793	0.011806757
CUL9	1.528203274	1.004666374	2.32455799	0.047510756
SUN1	1.956349143	1.215607051	3.148469701	0.005706786
RABGAP1	1.679415647	1.050947516	2.683708626	0.030178629
STXBP4	0.24602622	0.097858842	0.61853277	0.002870328
SYCE2	1.632894306	1.158940122	2.300674354	0.005059631
ZNF385A	1.307711942	1.06050677	1.612540883	0.012090823
CHMP2B	0.658836369	0.464245111	0.934991776	0.019475191
SPAG8	3.248332724	1.077093848	9.796421641	0.036454043
AKAP8L	1.774917437	1.137408543	2.769745249	0.011502799
SMC1B	1.938984941	1.333338513	2.819735997	0.000528915
TUBG2	1.503297868	1.058927539	2.134144591	0.022594346
CHAMP1	0.692541866	0.480343728	0.998481312	0.049055861
GSPT1	0.491482149	0.3066809	0.78764182	0.003157127
ANAPC2	1.476066206	1.007440615	2.162679777	0.045716425
CNOT7	0.575953825	0.407371701	0.814300077	0.001792512
GPSM2	0.710805839	0.532042452	0.949632757	0.020908464
ANXA11	1.83822891	1.049556725	3.219535873	0.03324456
HMMR	0.745736564	0.591519658	0.940159834	0.013065308
PRMT2	1.651408722	1.054360599	2.58654465	0.028438049
KIF2A	0.647897863	0.440296775	0.953383408	0.027652442
LEP	1.477776972	1.015288777	2.150939544	0.041431081
MAD2L1	0.719641566	0.541388821	0.956584185	0.023474347
MYB	0.725055245	0.569390677	0.923276636	0.009125057
NBN	0.72454443	0.525800907	0.998409519	0.048873406
NPR2	1.550063302	1.022859748	2.348998723	0.038778222
ORC1	0.706892679	0.527885984	0.946600733	0.019895252
CUZD1	2.1829385	1.15217765	4.135838339	0.016645894
PCM1	0.728698682	0.535963943	0.99074159	0.04345502
SPOUT1	1.763701707	1.075070357	2.893432688	0.024668045
UIMC1	0.493842685	0.258160802	0.944684848	0.033014309
MAP3K20	0.71357907	0.524675921	0.970494486	0.031487984
POU4F1	2.845794694	1.634977631	4.953307793	0.000216792
PINX1	0.570202837	0.331526656	0.980709304	0.042319233
THAP1	0.608944697	0.379822193	0.976282194	0.039433638
PPP2R2A	0.675787483	0.483323639	0.944892171	0.021939471
PIDD1	1.408731978	1.000838874	1.982862413	0.049440684
NDC1	0.613795798	0.436060348	0.863975096	0.005139227
CDK5RAP2	1.85584687	1.093905883	3.148504508	0.021861341
PRR11	0.685554264	0.480278801	0.978566299	0.037590041
RIOK2	0.64355731	0.419569396	0.987121597	0.043450643
TEX11	0.177704517	0.040491988	0.779880093	0.022054755
PRNP	1.262610588	1.009324216	1.579458286	0.04123021
PSMA5	0.612420592	0.409970081	0.914844762	0.016638071
PSMB2	0.553283208	0.337224212	0.907770845	0.019129068
KIF15	0.686846041	0.500485765	0.942599205	0.020018589
PSMD12	0.43677927	0.260845114	0.731377053	0.001636361
CNOT6	0.586326749	0.352270452	0.975895238	0.039992049
PTPN6	2.02183944	1.243661525	3.2869351	0.004518987
MARK4	1.904737015	1.148859458	3.157934653	0.012491961
CTDSP1	2.107441928	1.145564359	3.876963739	0.016533867
RARA	1.306961614	1.022466661	1.670615508	0.032569365
RBL1	0.634385295	0.44634688	0.901641124	0.011174401
RFC1	0.598114498	0.378771773	0.944476274	0.027451318
RNF4	0.537477475	0.291861336	0.989792071	0.046272579
MAPK12	1.619585841	1.200761983	2.184494792	0.001586398
TSPYL2	1.764419642	1.223342061	2.544812914	0.002375344
CENPK	0.705085672	0.51722836	0.961172749	0.027072271
NCAPG	0.714561811	0.517110522	0.987407063	0.0416736
AZI2	0.520321257	0.291213957	0.929674572	0.027368862
SIAH1	0.540132151	0.310915323	0.938335035	0.028827524
SIAH2	1.864209909	1.04398335	3.328863994	0.03525037
YTHDC2	0.595261474	0.390266731	0.907933458	0.016024159
SIPA1	1.488999338	1.056956009	2.097645512	0.022800752
INTS3	1.683370099	1.034165523	2.740117348	0.036161006
PHACTR4	0.59072171	0.353268061	0.987782869	0.044768191
SMARCD3	1.644798053	1.070015371	2.528338104	0.023301117
BRCA2	0.664734315	0.444887341	0.993221584	0.046243853
NEK4	0.42555565	0.255482705	0.708844897	0.001031432
TSC1	2.042283945	1.159054598	3.59855672	0.013485806
PCGF2	1.404806192	1.037865979	1.901479072	0.027765072
EVI5	0.628224059	0.399009329	0.989113387	0.044725237
MCPH1	0.609958629	0.386470312	0.962685925	0.033729176
FZD3	0.596137281	0.417727448	0.850745287	0.004361133
TUBA4B	3.816520383	1.405229943	10.36544084	0.008606017
CENPT	1.54279666	1.044965318	2.277799552	0.029166726
CTC1	1.635558648	1.00094335	2.672530961	0.049561698
MARVELD1	1.574512905	1.157690247	2.141411223	0.003813247
BRIP1	0.571893117	0.374109895	0.874239739	0.00986147
ABRAXAS1	0.490078815	0.27726069	0.86625062	0.014127234
SLF1	0.551866511	0.321592179	0.947027525	0.030966524
LZTS2	1.788390384	1.232978401	2.59399529	0.002185795
TUBA1C	0.717869912	0.525686966	0.980311944	0.037065288
ZFYVE19	1.554413233	1.014923638	2.380672207	0.042552834
TUBGCP6	1.45537573	1.040135797	2.036386519	0.028555548
CCNB3	3.447902648	1.168016653	10.17796504	0.02501492
CDK10	1.382587687	1.022623777	1.869259013	0.03526046
MADD	1.764722045	1.037442917	3.001846025	0.036119072
CAV2	1.34845079	1.04604492	1.738280544	0.021032
RUNX3	1.244292403	1.011006449	1.531408218	0.039084273
TNKS	0.603621279	0.399825754	0.911293592	0.016308012
CCNA2	0.721288809	0.537849696	0.967291698	0.029104465
CCNA1	2.308648565	1.144051693	4.658756443	0.019509469
CDK5R2	1.478439865	1.066712866	2.049084158	0.018886797
CCNF	0.704808801	0.502424061	0.98871747	0.042798995
CCNG1	0.750594267	0.569371204	0.98949815	0.041866464
UBA3	0.622324336	0.393932369	0.983132154	0.042064829
NEK9	1.942118502	1.160271635	3.250811415	0.011551151
ARHGEF2	1.515430037	1.022761431	2.245419243	0.03825129
ZW10	0.618325005	0.39004036	0.980221155	0.04086068
PTTG1	0.761806329	0.583081061	0.995314239	0.046108978
TAOK2	2.027382264	1.186541436	3.464083697	0.009716617
ACTR8	0.463429323	0.240409634	0.89333665	0.021630258
CLOCK	0.676515928	0.462320972	0.989948172	0.044222437
KIF20B	0.711946573	0.521077305	0.972730759	0.032876481
CUL7	1.529442704	1.07391806	2.178187584	0.018509796
PSMD6	0.468559899	0.244129665	0.899310532	0.022666634
CDC25C	0.631128076	0.453299962	0.878717587	0.006417519
CDC42	0.699357396	0.50733778	0.964053511	0.028999098
TGFB3	1.222855449	1.017031304	1.470333747	0.032390347
SMAD2	0.519957696	0.327276011	0.826079506	0.005625062
