# Supplementary material for: Molecular Classification Based on Prognostic and Cell Cycle-Associated Genes in Patients With Colon Cancer
Source: Front Oncol. 2021 Apr 7;11:636591. doi: 10.3389/fonc.2021.636591 (PMC8059408; doi:10.3389/fonc.2021.636591)
Supplement: Supplementary Table 4 — 50 upregulated genes identified as markers of the corresponding subgroups. [file Data_Sheet_4.CSV]

Markers	Subgroups	Type
SFRP2	C1	up
APOE	C1	up
COMP	C1	up
DES	C1	up
AEBP1	C1	up
MSLN	C1	up
FBLN2	C1	up
SFRP4	C1	up
COL6A2	C1	up
C3	C1	up
BGN	C1	up
ISLR	C1	up
CST1	C1	up
MMP11	C1	up
LTBP3	C1	up
COL1A1	C1	up
MXRA8	C1	up
RAMP1	C1	up
EMILIN1	C1	up
FBLN1	C1	up
RCN3	C1	up
HTRA3	C1	up
CCL21	C1	up
CFD	C1	up
FSTL3	C1	up
NOTUM	C1	up
CNN1	C1	up
THBS2	C1	up
MYL9	C1	up
TAGLN	C1	up
EVA1B	C1	up
IGFBP6	C1	up
PTGDS	C1	up
CLEC11A	C1	up
FLNA	C1	up
CCL19	C1	up
LGALS1	C1	up
C4orf48	C1	up
CLU	C1	up
RARRES2	C1	up
MFAP2	C1	up
SCARF2	C1	up
CAVIN3	C1	up
ISYNA1	C1	up
MMP9	C1	up
BCAM	C1	up
MFGE8	C1	up
EFEMP2	C1	up
PHLDA3	C1	up
PRELP	C1	up
PBK	C2	up
HMMR	C2	up
EREG	C2	up
CDK1	C2	up
NPM1	C2	up
MZT1	C2	up
CENPK	C2	up
ECT2	C2	up
AGR2	C2	up
ESCO2	C2	up
PARPBP	C2	up
DEPDC1	C2	up
CYCS	C2	up
TWF1	C2	up
CENPU	C2	up
LYPLA1	C2	up
SRP9	C2	up
MAD2L1	C2	up
IL33	C2	up
SLC35A3	C2	up
STARD4	C2	up
TMED2	C2	up
TMED5	C2	up
TOP2A	C2	up
GLO1	C2	up
CEP55	C2	up
RAD51AP1	C2	up
SMC4	C2	up
CCNA2	C2	up
TMEM123	C2	up
AREG	C2	up
PLS1	C2	up
HOOK1	C2	up
MSMO1	C2	up
DEK	C2	up
NOX1	C2	up
CMPK1	C2	up
PIGR	C2	up
ANLN	C2	up
SGO2	C2	up
CXCL8	C2	up
CHAC2	C2	up
PTGES3	C2	up
KIF11	C2	up
LRRCC1	C2	up
HMGB1	C2	up
STK26	C2	up
NUF2	C2	up
SKA2	C2	up
KIF20B	C2	up
